# Supplementary material for: Anaerobic thiosulfate oxidation by the Roseobacter group is prevalent in marine biofilms
Source: Nat Commun. 2023 Apr 11;14:2033. doi: 10.1038/s41467-023-37759-4 (PMC10090131; doi:10.1038/s41467-023-37759-4)
Supplement: Supplementary file 4 — Supplementary Data 1-6 [file 41467_2023_37759_MOESM4_ESM.xlsx]

## Sheet: Supplementary Data 1
Supplementary Data 1 Complete genome features of the 54 strains isolated from coastal marine biofilms. The taxonomy is determined using GTDB-Tk classification.
Genomes	Accession number	Genome size (bp)	Plasmids	CDS	rRNA genes	tRNA genes	New species
Aliiroseovarius crassostreae S044	SAMN20691404	3367730	1	3169	9	50
Aliiroseovarius crassostreae S051	SAMN20691616	3358177	1	3178	9	49
Aliiroseovarius crassostreae S056	SAMN20691617	3364108	1	3176	9	51
Aliiroseovarius crassostreae S128	SAMN20691647	3364776	1	3177	9	50
Aliiroseovarius crassostreae S137	SAMN20691656	3389944	1	3214	9	51
Aliiroseovarius crassostreae S202	SAMN20691704	3315516	1	3152	9	50
Aliiroseovarius crassostreae S204	SAMN20691711	3328941	1	3149	9	51
Aliiroseovarius crassostreae S212	SAMN20691712	3287787	1	3112	9	51
Aliiroseovarius sp. M344	SAMN20691714	3389549	1	3268	6	46	New species 1
Jannaschia sp. M317	SAMN20691715	3942835	5	3914	6	46	New species 2
Jannaschia sp. W003	SAMN20691752	3422038	6	3292	6	56	New species 2
Leisingera aquaemixtae M583	SAMN20691754	4251935	4	3996	12	61
Leisingera aquaemixtae M597	SAMN20691820	4391804	6	4129	12	57
Leisingera aquaemixtae M602	SAMN20691825	4443538	5	4146	12	60
Leisingera aquaemixtae S166	SAMN20691824	4532546	6	4248	12	59
Leisingera caerulea M561	SAMN20691850	4449613	5	4141	12	59
Leisingera caerulea S122	SAMN20691852	4602657	7	4298	12	59
Leisingera caerulea S141	SAMN20691853	4550682	5	4247	12	62
Leisingera caerulea S185	SAMN20691938	4374948	5	4084	12	62
Leisingera caerulea S216	SAMN20692088	4730960	7	4397	12	59
Leisingera sp. M523	SAMN20691782	4125530	0	3988	12	58	New species 3
Leisingera sp. M527	SAMN20691800	5142735	6	4884	12	66	New species 3
Leisingera sp. M658	SAMN20692005	4890622	6	4682	12	66	New species 3
Leisingera sp. S132	SAMN20692033	4686151	6	4430	6	61	New species 4
Phaeobacter inhibens M619	SAMN20702178	4178771	3	3942	12	59
Phaeobacter inhibens M623	SAMN20702179	4314694	4	4075	12	59
Phaeobacter inhibens M624	SAMN20717394	4204626	3	3950	12	59
Phaeobacter inhibens M625	SAMN20717395	4281685	4	4031	12	59
Phaeobacter inhibens M626	SAMN20717396	4163548	3	3920	12	58
Phaeobacter inhibens M627	SAMN20717567	4244751	4	3988	12	59
Phaeobacter inhibens M628	SAMN20717740	4301253	4	4062	12	60
Phaeobacter inhibens M631	SAMN20717741	4314012	4	4098	12	59
Phaeobacter inhibens M632	SAMN20717840	4139108	2	3918	12	59
Phaeobacter inhibens M633	SAMN20717972	4402211	4	4167	12	58
Phaeobacter inhibens M634	SAMN20717977	4089150	3	3834	12	60
Phaeobacter inhibens M635	SAMN20717985	4301151	4	4047	12	59
Phaeobacter inhibens M636	SAMN20718013	4283941	4	4031	12	59
Phaeobacter inhibens M643	SAMN20718016	4114628	3	3828	12	58
Phaeobacter inhibens M644	SAMN20718529	4284518	4	4037	12	58
Phaeobacter inhibens M646	SAMN20718542	4182712	3	3917	12	58
Phaeobacter inhibens M647	SAMN20718543	4266684	4	4048	12	58
Phaeobacter inhibens M650	SAMN20718662	4202636	5	3997	12	59
Roseicyclus sp. M385	SAMN20692522	3812893	0	3750	3	44	New species 5
Ruegeria conchae M340	SAMN20692925	4668291	1	4582	9	52
Sulfitobacter mediterraneus M342	SAMN20693072	4223094	3	4034	6	46
Sulfitobacter mediterraneus M368	SAMN20693595	4014743	2	3944	6	44
Sulfitobacter pontiacus W028	SAMN20693624	3499419	3	3375	9	49
Sulfitobacter sp. S190	SAMN20693673	3966771	5	3867	6	47	New species 6
Sulfitobacter sp. S223	SAMN20693676	4030883	3	3800	6	44	New species 7
Sulfitobacter sp. W002	SAMN20693697	3707314	3	3605	12	51	New species 8
Sulfitobacter sp. W027	SAMN20693750	4147109	4	4013	9	52	New species 8
Sulfitobacter sp. W074	SAMN20693822	3976848	3	3880	12	52	New species 8
Yoonia sp. S2214	SAMN20692523	3858187	4	3829	9	45	New species 9
Rhodobacteraceae sp. M382	SAMN20692521	5167684	3	4760	9	49	New species 10

## Sheet: Supplementary Data 2
Supplementary Data 2 Information of the metagenomes of biofilm-associated (n = 152) and free-living (n = 187) microbiota used for comparative analyses of the biofilm Roseobacter strains’ distribution. In total six metagenomes were sequenced in the present study, 333 were downloaded from NCBI, including those reported in our previous studies and those from other research groups. The samples were c…
Sample name	Sample type	Sampling time	Sampling location	Reference	Accession
202009MG_1	Surface-ocean biofilm	SEP, 2020	Coastal water of the Maidao Island (36.05, 120.43)	This study	SAMN22826277
202011MG_1	Surface-ocean biofilm	NOV, 2020	Coastal water of the Maidao Island (36.05, 120.43)	This study	SAMN22826278
202101MG_1	Surface-ocean biofilm	JAN, 2021	Coastal water of the Maidao Island (36.05, 120.43)	This study	SAMN22826279
202103MG_1	Surface-ocean biofilm	MAR, 2021	Coastal water of the Maidao Island (36.05, 120.43)	This study	SAMN22826280
202105MG_1	Surface-ocean biofilm	MAY, 2021	Coastal water of the Maidao Island (36.05, 120.43)	This study	SAMN22826281
202107MG_1	Surface-ocean biofilm	JUL, 2021	Coastal water of the Maidao Island (36.05, 120.43)	This study	SAMN22826282
B-USA1	Surface-ocean biofilm	NOV, 2017	Coastal water of the Sapelo Island (31.42, -81.30)	Zhang et al., 2019a	SRX3823708
B-USA2	Surface-ocean biofilm	NOV, 2017	Coastal water of the Sapelo Island (31.42, -81.30)	Zhang et al., 2019a	SRX3823709
B-USA3	Surface-ocean biofilm	NOV, 2017	Coastal water of the Sapelo Island (31.42, -81.30)	Zhang et al., 2019a	SRX3823710
B-RSA1	Surface-ocean biofilm	APR, 2016	Red Sea (22.20, 39.03)	Zhang et al., 2019a	SRX3823434
B-RSA2	Surface-ocean biofilm	APR, 2016	Red Sea (22.20, 39.03)	Zhang et al., 2019a	SRX3823433
B-RSA3	Surface-ocean biofilm	APR, 2016	Red Sea (22.20, 39.03)	Zhang et al., 2019a	SRX3823436
B-RSB1	Surface-ocean biofilm	APR, 2016	Red Sea (22.20, 39.04)	Zhang et al., 2019a	SRX3823435
B-RSB2	Surface-ocean biofilm	APR, 2016	Red Sea (22.20, 39.04)	Zhang et al., 2019a	SRX3823437
B-RSB3	Surface-ocean biofilm	APR, 2016	Red Sea (22.20, 39.04)	Zhang et al., 2019a	SRX3823443
B-RSC1	Surface-ocean biofilm	APR, 2016	Red Sea (22.20, 39.05)	Zhang et al., 2019a	SRX3823442
B-RSC2	Surface-ocean biofilm	APR, 2016	Red Sea (22.20, 39.05)	Zhang et al., 2019a	SRX3823441
B-RSC3	Surface-ocean biofilm	APR, 2016	Red Sea (22.20, 39.05)	Zhang et al., 2019a	SRX3823440
B-RSiii1	Surface-ocean biofilm	JUN, 2016	Red Sea (22.20, 39.04)	Zhang et al., 2019a	SRX3823444
B-RSiii2	Surface-ocean biofilm	JUN, 2016	Red Sea (22.20, 39.04)	Zhang et al., 2019a	SRX3823439
B-RSiii3	Surface-ocean biofilm	JUN, 2016	Red Sea (22.20, 39.04)	Zhang et al., 2019a	SRX3823438
B-HK13071	Surface-ocean biofilm	JUL, 2013	Hong Kong Water (22.34, 114.27)	Zhang et al., 2019a	SRX3809807
B-HK13072	Surface-ocean biofilm	JUL, 2013	Hong Kong Water (22.34, 114.27)	Zhang et al., 2019a	SRX3809808
B-HK13073	Surface-ocean biofilm	JUL, 2013	Hong Kong Water (22.34, 114.27)	Zhang et al., 2019a	SRX3809805
B-HK14071	Surface-ocean biofilm	JUL, 2014	Hong Kong Water (22.34, 114.27)	Zhang et al., 2019a	SRX3809806
B-HK14072	Surface-ocean biofilm	JUL, 2014	Hong Kong Water (22.34, 114.27)	Zhang et al., 2019a	SRX3809804
B-HK14073	Surface-ocean biofilm	JUL, 2014	Hong Kong Water (22.34, 114.27)	Zhang et al., 2019a	SRX3809803
B-HK15041	Surface-ocean biofilm	APR, 2015	Hong Kong Water (22.34, 114.27)	Zhang et al., 2019a	SRX3809819
B-HK15042	Surface-ocean biofilm	APR, 2015	Hong Kong Water (22.34, 114.27)	Zhang et al., 2019a	SRX3809809
B-HK15043	Surface-ocean biofilm	APR, 2015	Hong Kong Water (22.34, 114.27)	Zhang et al., 2019a	SRX3809813
B-HK15051	Surface-ocean biofilm	MAY, 2015	Hong Kong Water (22.34, 114.27)	Zhang et al., 2019a	SRX3809812
B-HK15052	Surface-ocean biofilm	MAY, 2015	Hong Kong Water (22.34, 114.27)	Zhang et al., 2019a	SRX3809811
B-HK15053	Surface-ocean biofilm	MAY, 2015	Hong Kong Water (22.34, 114.27)	Zhang et al., 2019a	SRX3809810
B-HK15071	Surface-ocean biofilm	JUL, 2015	Hong Kong Water (22.34, 114.27)	Zhang et al., 2019a	SRX3809818
B-HK15072	Surface-ocean biofilm	JUL, 2015	Hong Kong Water (22.34, 114.27)	Zhang et al., 2019a	SRX3809817
B-HK15073	Surface-ocean biofilm	JUL, 2015	Hong Kong Water (22.34, 114.27)	Zhang et al., 2019a	SRX3809816
B-HK15091	Surface-ocean biofilm	SEP, 2015	Hong Kong Water (22.34, 114.27)	Zhang et al., 2019a	SRX3809814
B-HK15092	Surface-ocean biofilm	SEP, 2015	Hong Kong Water (22.34, 114.27)	Zhang et al., 2019a	SRX3809815
B-HK16041	Surface-ocean biofilm	APR, 2016	Hong Kong Water (22.34, 114.27)	Zhang et al., 2019a	SRX3809916
B-HK16042	Surface-ocean biofilm	APR, 2016	Hong Kong Water (22.34, 114.27)	Zhang et al., 2019a	SRX3809917
B-HK16043	Surface-ocean biofilm	APR, 2016	Hong Kong Water (22.34, 114.27)	Zhang et al., 2019a	SRX3809918
B-HK16051	Surface-ocean biofilm	MAY, 2016	Hong Kong Water (22.34, 114.27)	Zhang et al., 2019a	SRX3809924
B-HK16052	Surface-ocean biofilm	MAY, 2016	Hong Kong Water (22.34, 114.27)	Zhang et al., 2019a	SRX3809923
B-HK16053	Surface-ocean biofilm	MAY, 2016	Hong Kong Water (22.34, 114.27)	Zhang et al., 2019a	SRX3809920
B-HK16061	Surface-ocean biofilm	JUN, 2016	Hong Kong Water (22.34, 114.27)	Zhang et al., 2019a	SRX3809919
B-HK16062	Surface-ocean biofilm	JUN, 2016	Hong Kong Water (22.34, 114.27)	Zhang et al., 2019a	SRX3809922
B-HK16063	Surface-ocean biofilm	JUN, 2016	Hong Kong Water (22.34, 114.27)	Zhang et al., 2019a	SRX3809921
B-HK16071	Surface-ocean biofilm	JUL, 2016	Hong Kong Water (22.34, 114.27)	Zhang et al., 2019a	SRX3809914
B-HK16072	Surface-ocean biofilm	JUL, 2016	Hong Kong Water (22.34, 114.27)	Zhang et al., 2019a	SRX3809913
B-HK16073	Surface-ocean biofilm	JUL, 2016	Hong Kong Water (22.34, 114.27)	Zhang et al., 2019a	SRX3809912
B-HK16081	Surface-ocean biofilm	AUG, 2016	Hong Kong Water (22.34, 114.27)	Zhang et al., 2019a	SRX3809909
B-HK16082	Surface-ocean biofilm	AUG, 2016	Hong Kong Water (22.34, 114.27)	Zhang et al., 2019a	SRX3809911
B-HK16083	Surface-ocean biofilm	AUG, 2016	Hong Kong Water (22.34, 114.27)	Zhang et al., 2019a	SRX3809915
B-HK16091	Surface-ocean biofilm	SEP, 2016	Hong Kong Water (22.34, 114.27)	Zhang et al., 2019a	SRX3809908
B-HK16092	Surface-ocean biofilm	SEP, 2016	Hong Kong Water (22.34, 114.27)	Zhang et al., 2019a	SRX3809907
B-HK16093	Surface-ocean biofilm	SEP, 2016	Hong Kong Water (22.34, 114.27)	Zhang et al., 2019a	SRX3809910
B-HK17061	Surface-ocean biofilm	JUN, 2017	Hong Kong Water (22.34, 114.27)	Zhang et al., 2019a	SRX3809801
B-HK17062	Surface-ocean biofilm	JUN, 2017	Hong Kong Water (22.34, 114.27)	Zhang et al., 2019a	SRX3809800
B-HK17063	Surface-ocean biofilm	JUN, 2017	Hong Kong Water (22.34, 114.27)	Zhang et al., 2019a	SRX3809799
B-HK17071	Surface-ocean biofilm	JUL, 2017	Hong Kong Water (22.34, 114.27)	Zhang et al., 2019a	SRX3809798
B-HK17072	Surface-ocean biofilm	JUL, 2017	Hong Kong Water (22.34, 114.27)	Zhang et al., 2019a	SRX3809797
B-HK17073	Surface-ocean biofilm	JUL, 2017	Hong Kong Water (22.34, 114.27)	Zhang et al., 2019a	SRX3809791
B-HK17091	Surface-ocean biofilm	SEP, 2017	Hong Kong Water (22.34, 114.27)	Zhang et al., 2019a	SRX3809792
B-HK17092	Surface-ocean biofilm	SEP, 2017	Hong Kong Water (22.34, 114.27)	Zhang et al., 2019a	SRX3809789
B-HK17093	Surface-ocean biofilm	SEP, 2017	Hong Kong Water (22.34, 114.27)	Zhang et al., 2019a	SRX3809790
B-HK17111	Surface-ocean biofilm	NOV, 2017	Hong Kong Water (22.34, 114.27)	Zhang et al., 2019a	SRX3809793
B-HK17112	Surface-ocean biofilm	NOV, 2017	Hong Kong Water (22.34, 114.27)	Zhang et al., 2019a	SRX3809795
B-TIANamp1	Surface-ocean biofilm	DEC, 2017	Hong Kong Water (22.34, 114.27)	Zhang et al., 2019a	SRX3809820
B-TIANamp2	Surface-ocean biofilm	DEC, 2017	Hong Kong Water (22.34, 114.27)	Zhang et al., 2019a	SRX3809821
B-AllPrep1	Surface-ocean biofilm	DEC, 2017	Hong Kong Water (22.34, 114.27)	Zhang et al., 2019a	SRX3809824
B-AllPrep2	Surface-ocean biofilm	DEC, 2017	Hong Kong Water (22.34, 114.27)	Zhang et al., 2019a	SRX3809825
B-DNeasy1	Surface-ocean biofilm	DEC, 2017	Hong Kong Water (22.34, 114.27)	Zhang et al., 2019a	SRX3809822
B-DNeasy2	Surface-ocean biofilm	DEC, 2017	Hong Kong Water (22.34, 114.27)	Zhang et al., 2019a	SRX3809823
B-C1	Surface-ocean biofilm	DEC, 2017	Hong Kong Water (22.34, 114.27)	Zhang et al., 2019a	SRX3809796
B-C2	Surface-ocean biofilm	DEC, 2017	Hong Kong Water (22.34, 114.27)	Zhang et al., 2019a	SRX3809794
B-AL1	Surface-ocean biofilm	MAR, 2017	Hong Kong Water (22.34, 114.27)	Zhang et al., 2019a	SRX3823419
B-AL2	Surface-ocean biofilm	MAR, 2017	Hong Kong Water (22.34, 114.27)	Zhang et al., 2019a	SRX3823418
B-PEEK1	Surface-ocean biofilm	MAR, 2017	Hong Kong Water (22.34, 114.27)	Zhang et al., 2019a	SRX3823426
B-PEEK2	Surface-ocean biofilm	MAR, 2017	Hong Kong Water (22.34, 114.27)	Zhang et al., 2019a	SRX3823422
B-PTFE1	Surface-ocean biofilm	MAR, 2017	Hong Kong Water (22.34, 114.27)	Zhang et al., 2019a	SRX3823412
B-PTFE2	Surface-ocean biofilm	MAR, 2017	Hong Kong Water (22.34, 114.27)	Zhang et al., 2019a	SRX3823413
B-PVC1	Surface-ocean biofilm	MAR, 2017	Hong Kong Water (22.34, 114.27)	Zhang et al., 2019a	SRX3823424
B-PVC2	Surface-ocean biofilm	MAR, 2017	Hong Kong Water (22.34, 114.27)	Zhang et al., 2019a	SRX3823425
B-SS1	Surface-ocean biofilm	MAR, 2017	Hong Kong Water (22.34, 114.27)	Zhang et al., 2019a	SRX3823417
B-SS2	Surface-ocean biofilm	MAR, 2017	Hong Kong Water (22.34, 114.27)	Zhang et al., 2019a	SRX3823423
B-TI1	Surface-ocean biofilm	MAR, 2017	Hong Kong Water (22.34, 114.27)	Zhang et al., 2019a	SRX3823421
B-TI2	Surface-ocean biofilm	MAR, 2017	Hong Kong Water (22.34, 114.27)	Zhang et al., 2019a	SRX3823420
B-Beach1	Surface-ocean biofilm	MAY, 2017	Hong Kong Water (22.34, 114.27)	Zhang et al., 2019a	SRX3823414
B-Beach2	Surface-ocean biofilm	MAY, 2017	Hong Kong Water (22.34, 114.27)	Zhang et al., 2019a	SRX3823415
B-Rock1	Surface-ocean biofilm	MAY, 2017	Hong Kong Water (22.34, 114.27)	Zhang et al., 2019a	SRX3823416
B-Rock2	Surface-ocean biofilm	MAY, 2017	Hong Kong Water (22.34, 114.27)	Zhang et al., 2019a	SRX3823427
B-YSO	Surface-ocean biofilm	JUN, 2017	Yung Shu O Bay (22.43, 114.28)	Zhang et al., 2019a	SRX3809802
B-ECS2	Surface-ocean biofilm	AUG, 2017	East China Sea (30.70, 122.82)	Zhang et al., 2019a	SRX3823712
B-ECS3	Surface-ocean biofilm	AUG, 2017	East China Sea (30.70, 122.82)	Zhang et al., 2019a	SRX3823715
B-ECS4	Surface-ocean biofilm	AUG, 2017	East China Sea (30.70, 122.82)	Zhang et al., 2019a	SRX3823714
B-ECS5	Surface-ocean biofilm	AUG, 2017	East China Sea (30.70, 122.82)	Zhang et al., 2019a	SRX3823716
B-ECS6	Surface-ocean biofilm	AUG, 2017	East China Sea (30.70, 122.82)	Zhang et al., 2019a	SRX3823717
B-ECS7	Surface-ocean biofilm	AUG, 2017	East China Sea (30.70, 122.82)	Zhang et al., 2019a	SRX3823713
B-ZH1	Surface-ocean biofilm	JUL,2017	Sourth China Sea (21.70, 114.35)	Zhang et al., 2019a	SRX3823429
B-ZH2	Surface-ocean biofilm	JUL,2017	Sourth China Sea (21.70, 114.35)	Zhang et al., 2019a	SRX3823430
B-ZH3	Surface-ocean biofilm	JUL,2017	Sourth China Sea (21.70, 114.67)	Zhang et al., 2019a	SRX3823431
B-ZH4	Surface-ocean biofilm	JUL,2017	Sourth China Sea (21.70, 114.67)	Zhang et al., 2019a	SRX3823432
B-ZH5	Surface-ocean biofilm	JUL,2017	Sourth China Sea (21.70, 114.67)	Zhang et al., 2019a	SRX3823428
B-SY2	Surface-ocean biofilm	NOV, 2017	Sourth China Sea (18.23, 109.49)	Zhang et al., 2019a	SRX3823720
B-SY4	Surface-ocean biofilm	NOV, 2017	Sourth China Sea (18.23, 109.49)	Zhang et al., 2019a	SRX3823719
B-SY5	Surface-ocean biofilm	NOV, 2017	Sourth China Sea (18.23, 109.49)	Zhang et al., 2019a	SRX3823718
B-SCS	Surface-ocean biofilm	JAN, 2018	Sourth China Sea (14.00, 116.00 )	Zhang et al., 2019a	SRX3823711
qiita_ptid_8764	Microbial mat	2002	Mexico:State of Baja California Sur (27.8, -114.05)	Shaffer et al., 2021	ERR5002013
qiita_ptid_8765	Microbial mat	2002	Mexico:State of Baja California Sur (27.8, -114.05)	Shaffer et al., 2021	ERR5003292
qiita_ptid_8759	Microbial mat	2002	Mexico:State of Baja California Sur (27.8, -114.05)	Shaffer et al., 2021	ERR5003994
qiita_ptid_8758	Microbial mat	2002	Mexico:State of Baja California Sur (27.8, -114.05)	Shaffer et al., 2021	RR5004781
CER1	Plastic-surface biofilm	JUN, 2016	Subtropical, hypersaline lagoon (27.542, -97.286)	Sun et al., 2021	ERR1995198
CER2	Plastic-surface biofilm	JUN, 2016	Subtropical, hypersaline lagoon (27.542, -97.286)	Sun et al., 2021	ERR1995199
CER3	Plastic-surface biofilm	JUN, 2016	Subtropical, hypersaline lagoon (27.542, -97.286)	Sun et al., 2021	ERR1995200
PET1	Plastic-surface biofilm	JUN, 2016	Subtropical, hypersaline lagoon (27.542, -97.286)	Sun et al., 2021	ERR1995201
PET2	Plastic-surface biofilm	JUN, 2016	Subtropical, hypersaline lagoon (27.542, -97.286)	Sun et al., 2021	ERR1995202
H201	Plastic-surface biofilm	JUN, 2016	Subtropical, hypersaline lagoon (27.542, -97.286)	Sun et al., 2021	ERR1995204
PHA2	Plastic-surface biofilm	JUN, 2016	Subtropical, hypersaline lagoon (27.542, -97.286)	Sun et al., 2021	ERR1995157
PHA3	Plastic-surface biofilm	JUN, 2016	Subtropical, hypersaline lagoon (27.542, -97.286)	Sun et al., 2021	ERR1995158
Biofilm of copper alloy	Metal-surface biofilm	JAN, 2018	Sanya seawater (18.28, 109.25)	Zhang et al., 2019b	SRR9074984
Biofilm of allumium alloy	Metal-surface biofilm	JAN, 2018	Sanya seawater (18.28, 109.25)	Zhang et al., 2019b	SRR9074985
HELGO_WM_10	Seagrass-root biofilm	OCT, 2015	Seagrass stems near kelp deposits at Helgoland (54.19, 7.88)	van Erk et al., 2020	ERR3801502
HELGO_WM_11	Seagrass-root biofilm	OCT, 2015	Seagrass stems near kelp deposits at Helgoland (54.19, 7.88)	van Erk et al., 2020	ERR3801542
HELGO_WM_12	Seagrass-root biofilm	OCT, 2015	Seagrass stems near kelp deposits at Helgoland (54.19, 7.88)	van Erk et al., 2020	ERR3801603
JDF1	Hydrothermal vent chimney biofilm	#	Juan De Fuca Ridge (47.56, -129.06)	Unpublished article	SRR6439371
JDF2	Hydrothermal vent chimney biofilm	#	Juan De Fuca Ridge (47.56, -129.06)	Unpublished article	SRR6439370
JDF3	Hydrothermal vent chimney biofilm	#	Juan De Fuca Ridge (47.56, -129.06)	Unpublished article	SRR6439372
SMAR1	Hydrothermal vent chimney biofilm	#	South-mid Altantic Ridge (-14.35, -14.04)	Unpublished article	SRR6439363
SMAR2	Hydrothermal vent chimney biofilm	#	South-mid Altantic Ridge (13.35, -15.01)	Unpublished article	SRR6439362
SMAR3	Hydrothermal vent chimney biofilm	#	South-mid Altantic Ridge (-14.06, -13.02)	Unpublished article	SRR6439365
SMAR4	Hydrothermal vent chimney biofilm	#	South-mid Altantic Ridge (-14.31, -13.35)	Unpublished article	SRR6439364
SMAR5	Hydrothermal vent chimney biofilm	#	South-mid Altantic Ridge (-14.31, -13.58)	Unpublished article	SRR6439367
SMAR6	Hydrothermal vent chimney biofilm	#	South-mid Altantic Ridge (-14.31, -13.35)	Unpublished article	SRR6439366
SMAR7	Hydrothermal vent chimney biofilm	#	South-mid Altantic Ridge (-14.31, -13.35)	Unpublished article	SRR6439369
SMAR8	Hydrothermal vent chimney biofilm	#	South-mid Altantic Ridge (-14.31, -13.35)	Unpublished article	SRR6439368
SWIR1	Hydrothermal vent chimney biofilm	#	Southwest Indian Ridge (-49.46, 37.86)	Unpublished article	SRR6439357
SWIR2	Hydrothermal vent chimney biofilm	#	Southwest Indian Ridge (-49.39, 37.78)	Unpublished article	SRR6439356
SWIR3	Hydrothermal vent chimney biofilm	#	Southwest Indian Ridge (-49.38, 37.52)	Unpublished article	SRR6439355
SWIR4	Hydrothermal vent chimney biofilm	#	Southwest Indian Ridge (-49.48, 37.99)	Unpublished article	SRR6439354
SWIR5	Hydrothermal vent chimney biofilm	#	Southwest Indian Ridge (-49.66, 37.47)	Unpublished article	SRR6439361
SWIR6	Hydrothermal vent chimney biofilm	#	Southwest Indian Ridge (-49.48, 37.52)	Unpublished article	SRR6439360
SWIR7	Hydrothermal vent chimney biofilm	#	Southwest Indian Ridge (-51.73, 37.47)	Unpublished article	SRR6439359
SWIR8	Hydrothermal vent chimney biofilm	#	Southwest Indian Ridge (-48.85, 37.99)	Unpublished article	SRR6439358
HVB#LC_1	Hydrothermal vent mineral biofilm	Dec, 2016	Old City hydrothermal field	Lecoeuvre et al., 2021	SRR9822614
HVB#LC _2	Hydrothermal vent mineral biofilm	Dec, 2016	Old City hydrothermal field	Lecoeuvre et al., 2021	SRR9822616
HVB#LC _3	Hydrothermal vent mineral biofilm	Dec, 2016	Old City hydrothermal field	Lecoeuvre et al., 2021	SRR9822617
HVB#LC _4	Hydrothermal vent mineral biofilm	Dec, 2016	Old City hydrothermal field	Lecoeuvre et al., 2021	SRR9822619
Lost City biofilm	Hydrothermal vent mineral biofilm	Aug, 2005	Lost City hydrothermal field (30.12, -2.12)	Lang et al., 2018	SRR1636508
Lost City biofilm	Hydrothermal vent mineral biofilm	Aug, 2005	Lost City hydrothermal field (30.12, -42.12)	Lang et al., 2018	SRR1636509
HVM#LC _1	Hydrothermal vent mat	Sep, 2015	Kallisti Limnes hydrothermal seafloor pool (36.45, 25.41)	Camilli et al., 2015	ERR2834520
HVM#LC _2	Hydrothermal vent mat	Sep, 2015	Kallisti Limnes hydrothermal seafloor pool (36.45, 25.41)	Camilli et al., 2015	ERR2834521
HVM#LC _3	Hydrothermal vent mat	Sep, 2015	Kallisti Limnes hydrothermal seafloor pool (36.45, 25.41)	Camilli et al., 2015	ERR2834522
TARA_Y100000004	Surface-ocean water	Jan, 2010	Red Sea (18.3967, 39.875)	Salazar et al., 2019	ERR594328
TARA_Y100000015	Surface-ocean water	Mar, 2010	Indian Ocean (20.8183, 63.5047)	Salazar et al., 2019	ERR594334
TARA_Y100000289	Surface-ocean water	Mar, 2010	Indian Ocean (19.0393, 64.4913)	Salazar et al., 2019	ERR594330
TARA_Y100000033	Surface-ocean water	Mar, 2010	Indian Ocean (18.5918, 66.622)	Salazar et al., 2019	ERR594327
TARA_Y100000052	Surface-ocean water	Mar, 2010	Indian Ocean (14.6059, 69.9776)	Salazar et al., 2019	ERR594295
TARA_Y100000114	Surface-ocean water	Apr, 2010	Indian Ocean (-9.3921, 66.4228)	Salazar et al., 2019	ERR594314
TARA_Y100000356	Surface-ocean water	Jul, 2010	Indian Ocean (-35.1728, 26.2868)	Salazar et al., 2019	ERR594320
TARA_Y100000389	Surface-ocean water	Sep, 2010	South Atlantic Ocean (-32.2401, 17.7103)	Salazar et al., 2019	ERR594313
TARA_Y100000385	Surface-ocean water	Sep, 2010	South Atlantic Ocean (-32.2401, 17.7103)	Salazar et al., 2019	ERR594325
TARA_Y100000741	Surface-ocean water	Sep, 2010	South Atlantic Ocean (-31.0266, 4.665)	Salazar et al., 2019	ERR594318
TARA_Y100000739	Surface-ocean water	Sep, 2010	South Atlantic Ocean (-31.0266, 4.665)	Salazar et al., 2019	ERR594297
TARA_Y100000768	Surface-ocean water	Sep, 2010	South Atlantic Ocean (-20.4091, -3.1759)	Salazar et al., 2019	ERR594349
TARA_Y100000766	Surface-ocean water	Sep, 2010	South Atlantic Ocean (-20.4091, -3.1759)	Salazar et al., 2019	ERR594335
TARA_Y100000816	Surface-ocean water	Oct, 2010	South Atlantic Ocean (-20.9354, -35.1803)	Salazar et al., 2019	ERR594310
TARA_Y100000813	Surface-ocean water	Oct, 2010	South Atlantic Ocean (-20.9354, -35.1803)	Salazar et al., 2019	ERR594286
TARA_Y100000992	Surface-ocean water	Nov, 2010	South Atlantic Ocean (-30.1367, -43.2899)	Salazar et al., 2019	ERR594340
TARA_Y100000991	Surface-ocean water	Nov, 2010	South Atlantic Ocean (-30.1367, -43.2899)	Salazar et al., 2019	ERR594332
TARA_Y100001972	Surface-ocean water	Jul, 2011	South Pacific Ocean (-8.9971, -139.1963)	Salazar et al., 2019	ERR594292
TARA_Y100001980	Surface-ocean water	Jul, 2011	South Pacific Ocean (-8.9971, -139.1963)	Salazar et al., 2019	ERR594307
TARA_Y100001978	Surface-ocean water	Jul, 2011	South Pacific Ocean (-8.9971, -139.1963)	Salazar et al., 2019	ERR594306
TARA_Y100001958	Surface-ocean water	Jul, 2011	South Pacific Ocean (-8.9068, -140.283)	Salazar et al., 2019	ERR594326
TARA_Y100001954	Surface-ocean water	Jul, 2011	South Pacific Ocean (-8.9068, -140.283)	Salazar et al., 2019	ERR594347
TARA_Y100001937	Surface-ocean water	Aug, 2011	South Pacific Ocean (-9.1504, -140.5216)	Salazar et al., 2019	ERR594287
TARA_Y100001935	Surface-ocean water	Aug, 2011	South Pacific Ocean (-9.1504, -140.5216)	Salazar et al., 2019	ERR594311
TARA_Y100001933	Surface-ocean water	Aug, 2011	South Pacific Ocean (-9.1504, -140.5216)	Salazar et al., 2019	ERR594296
TARA_Y100000592	Surface-ocean water	Aug, 2011	South Pacific Ocean (-8.9111, -142.5571)	Salazar et al., 2019	ERR594344
TARA_Y100000590	Surface-ocean water	Aug, 2011	South Pacific Ocean (-8.9111, -142.5571)	Salazar et al., 2019	ERR594339
TARA_Y100000588	Surface-ocean water	Aug, 2011	South Pacific Ocean (-8.9111, -142.5571)	Salazar et al., 2019	ERR594323
TARA_Y100000361	Surface-ocean water	Jul, 2010	Indian Ocean (-35.2421, 26.3048)	Salazar et al., 2019	ERR594291
TARA_Y100000748	Surface-ocean water	Sep, 2010	South Atlantic Ocean (-31.027, 4.6802)	Salazar et al., 2019	ERR594294
TARA_Y100000746	Surface-ocean water	Sep, 2010	South Atlantic Ocean (-31.027, 4.6802)	Salazar et al., 2019	ERR594348
TARA_Y100000401	Surface-ocean water	Jul, 2010	Indian Ocean (-29.5333, 37.9117)	Salazar et al., 2019	ERR594324
TARA_Y100001973	Surface-ocean water	Jul, 2011	South Pacific Ocean (-9.0063, -139.1394)	Salazar et al., 2019	ERR594284
TARA_Y100001970	Surface-ocean water	Jul, 2011	South Pacific Ocean (-9.0063, -139.1394)	Salazar et al., 2019	ERR594304
TARA_Y100001968	Surface-ocean water	Jul, 2011	South Pacific Ocean (-9.0063, -139.1394)	Salazar et al., 2019	ERR594301
TARA_Y100000996	Surface-ocean water	Nov, 2010	South Atlantic Ocean (-30.1484, -43.2705)	Salazar et al., 2019	ERR594336
TARA_Y100000994	Surface-ocean water	Nov, 2010	South Atlantic Ocean (-30.1484, -43.2705)	Salazar et al., 2019	ERR594303
TARA_Y100001938	Surface-ocean water	Aug, 2011	South Pacific Ocean (-9.0714, -140.5973)	Salazar et al., 2019	ERR594285
TARA_Y100001936	Surface-ocean water	Aug, 2011	South Pacific Ocean (-9.0714, -140.5973)	Salazar et al., 2019	ERR594343
TARA_Y100001934	Surface-ocean water	Aug, 2011	South Pacific Ocean (-9.0714, -140.5973)	Salazar et al., 2019	ERR594338
TARA_Y100000593	Surface-ocean water	Aug, 2011	South Pacific Ocean (-8.8999, -142.5461)	Salazar et al., 2019	ERR594341
TARA_Y100000591	Surface-ocean water	Aug, 2011	South Pacific Ocean (-8.8999, -142.5461)	Salazar et al., 2019	ERR594342
TARA_Y100000589	Surface-ocean water	Aug, 2011	South Pacific Ocean (-8.8999, -142.5461)	Salazar et al., 2019	ERR594300
TARA_Y100000817	Surface-ocean water	Oct, 2010	South Atlantic Ocean (-21.0292, -35.3498)	Salazar et al., 2019	ERR594321
TARA_Y100000814	Surface-ocean water	Oct, 2010	South Atlantic Ocean (-21.0292, -35.3498)	Salazar et al., 2019	ERR594298
TARA_Y100001963	Surface-ocean water	Aug, 2011	South Pacific Ocean (-8.9109, -140.2845)	Salazar et al., 2019	ERR594293
TARA_Y100001960	Surface-ocean water	Aug, 2011	South Pacific Ocean (-8.9109, -140.2845)	Salazar et al., 2019	ERR594337
TARA_Y100001956	Surface-ocean water	Aug, 2011	South Pacific Ocean (-8.9109, -140.2845)	Salazar et al., 2019	ERR594319
TARA_A100000164	Surface-ocean water	Nov, 2009	Mediterranean Sea (35.759, 14.2574)	Salazar et al., 2019	ERR598993
TARA_E500000075	Surface-ocean water	Nov, 2009	Mediterranean Sea (42.2038, 17.715)	Salazar et al., 2019	ERR315858
TARA_E500000178	Surface-ocean water	Nov, 2009	Mediterranean Sea (39.3888, 19.3905)	Salazar et al., 2019	ERR598951
TARA_A100001015	Surface-ocean water	Dec, 2009	Mediterranean Sea (33.9179, 32.898)	Salazar et al., 2019	ERR315862
TARA_A100001388	Surface-ocean water	Jan, 2010	Red Sea (27.16, 34.835)	Salazar et al., 2019	ERR598969
TARA_A100001035	Surface-ocean water	Jan, 2010	Red Sea (23.36, 37.2183)	Salazar et al., 2019	ERR599041
TARA_A100001234	Surface-ocean water	Jan, 2010	Red Sea (21.9467, 38.2517)	Salazar et al., 2019	ERR599049
TARA_B100000003	Surface-ocean water	Jan, 2010	Red Sea (18.3967, 39.875)	Salazar et al., 2019	ERR598959
TARA_Y100000022	Surface-ocean water	Mar, 2010	Indian Ocean (20.8183, 63.5047)	Salazar et al., 2019	ERR598966
TARA_Y100000287	Surface-ocean water	Mar, 2010	Indian Ocean (19.0393, 64.4913)	Salazar et al., 2019	ERR599102
TARA_B100000282	Surface-ocean water	Mar, 2010	Indian Ocean (14.6059, 69.9776)	Salazar et al., 2019	ERR599011
TARA_B100000123	Surface-ocean water	Apr, 2010	Indian Ocean (6.0001, 73.8955)	Salazar et al., 2019	ERR599075
TARA_B100000161	Surface-ocean water	Apr, 2010	Indian Ocean (0.0033, 71.6428)	Salazar et al., 2019	ERR599045
TARA_B100000242	Surface-ocean water	Apr, 2010	Indian Ocean (-9.3921, 66.4228)	Salazar et al., 2019	ERR599019
TARA_B100000212	Surface-ocean water	May, 2010	Indian Ocean (-16.957, 53.9801)	Salazar et al., 2019	ERR599098
TARA_B000000609	Surface-ocean water	Jun, 2010	Indian Ocean (-15.3424, 43.2965)	Salazar et al., 2019	ERR599057
TARA_B000000565	Surface-ocean water	Jun, 2010	Indian Ocean (-17.0248, 42.7401)	Salazar et al., 2019	ERR599058
TARA_B000000532	Surface-ocean water	Jul, 2010	Indian Ocean (-22.3368, 40.3412)	Salazar et al., 2019	ERR599012
TARA_B100000401	Surface-ocean water	Jul, 2010	Indian Ocean (-29.5019, 37.9889)	Salazar et al., 2019	ERR598970
TARA_B000000437	Surface-ocean water	Jul, 2010	Indian Ocean (-35.1728, 26.2868)	Salazar et al., 2019	ERR598979
TARA_B000000475	Surface-ocean water	Jul, 2010	South Atlantic Ocean (-34.9449, 17.9189)	Salazar et al., 2019	ERR598973
TARA_B100000497	Surface-ocean water	Sep, 2010	South Atlantic Ocean (-32.2401, 17.7103)	Salazar et al., 2019	ERR598994
TARA_B100000475	Surface-ocean water	Sep, 2010	South Atlantic Ocean (-31.0266, 4.665)	Salazar et al., 2019	ERR599129
TARA_B100000459	Surface-ocean water	Sep, 2010	South Atlantic Ocean (-20.4091, -3.1759)	Salazar et al., 2019	ERR599135
TARA_B100000424	Surface-ocean water	Oct, 2010	South Atlantic Ocean (-8.7789, -17.9099)	Salazar et al., 2019	ERR598984
TARA_B100000513	Surface-ocean water	Oct, 2010	South Atlantic Ocean (-20.9354, -35.1803)	Salazar et al., 2019	ERR599010
TARA_B100000524	Surface-ocean water	Nov, 2010	South Atlantic Ocean (-30.1367, -43.2899)	Salazar et al., 2019	ERR599006
TARA_B100000768	Surface-ocean water	Dec, 2010	South Atlantic Ocean (-47.1863, -58.2902)	Salazar et al., 2019	ERR599009
TARA_B100001063	Surface-ocean water	Mar, 2011	South Pacific Ocean (-34.0614, -73.1066)	Salazar et al., 2019	ERR599064
TARA_B100001057	Surface-ocean water	Mar, 2011	South Pacific Ocean (-32.7971, -87.0693)	Salazar et al., 2019	ERR599050
TARA_B100000989	Surface-ocean water	Mar, 2011	South Pacific Ocean (-29.7238, -101.1604)	Salazar et al., 2019	ERR598967
TARA_B100001027	Surface-ocean water	Apr, 2011	South Pacific Ocean (-25.8051, -111.7202)	Salazar et al., 2019	ERR599093
TARA_B100000886	Surface-ocean water	Apr, 2011	South Pacific Ocean (-21.146, -104.787)	Salazar et al., 2019	ERR599024
TARA_B100000963	Surface-ocean water	Apr, 2011	South Pacific Ocean (-13.0023, -95.9759)	Salazar et al., 2019	ERR599063
TARA_B100000900	Surface-ocean water	Apr, 2011	South Pacific Ocean (-5.2529, -85.1545)	Salazar et al., 2019	ERR598943
TARA_B100000925	Surface-ocean water	May, 2011	North Pacific Ocean (1.9928, -84.5766)	Salazar et al., 2019	ERR598997
TARA_B100001109	Surface-ocean water	May, 2011	South Pacific Ocean (-2.0133, -84.589)	Salazar et al., 2019	ERR599039
TARA_B100000575	Surface-ocean water	May, 2011	South Pacific Ocean (-16.9601, -100.6335)	Salazar et al., 2019	ERR599077
TARA_B100000941	Surface-ocean water	Jun, 2011	South Pacific Ocean (-23.2811, -129.3947)	Salazar et al., 2019	ERR598954
TARA_B100001115	Surface-ocean water	Jul, 2011	South Pacific Ocean (-8.9971, -139.1963)	Salazar et al., 2019	ERR598992
TARA_B100000683	Surface-ocean water	Jul, 2011	South Pacific Ocean (-8.9068, -140.283)	Salazar et al., 2019	ERR599160
TARA_B100000674	Surface-ocean water	Aug, 2011	South Pacific Ocean (-9.1504, -140.5216)	Salazar et al., 2019	ERR588857
TARA_B100001121	Surface-ocean water	Aug, 2011	South Pacific Ocean (-8.9111, -142.5571)	Salazar et al., 2019	ERR599066
TARA_B100000609	Surface-ocean water	Sep, 2011	South Pacific Ocean (3.00E-04, -153.6759)	Salazar et al., 2019	ERR599038
TARA_B100001248	Surface-ocean water	Oct, 2011	North Pacific Ocean (31.5213, -158.9958)	Salazar et al., 2019	ERR599142
TARA_B100001093	Surface-ocean water	Oct, 2011	North Pacific Ocean (35.3671, -127.7422)	Salazar et al., 2019	ERR599052
TARA_B100001287	Surface-ocean water	Dec, 2011	North Pacific Ocean (14.2035, -116.6261)	Salazar et al., 2019	ERR598989
TARA_B100001989	Surface-ocean water	Dec, 2011	North Pacific Ocean (6.3332, -102.9432)	Salazar et al., 2019	ERR599030
TARA_B100002019	Surface-ocean water	Dec, 2011	North Pacific Ocean (7.4122, -79.3017)	Salazar et al., 2019	ERR599162
TARA_B100001939	Surface-ocean water	Dec, 2011	North Atlantic Ocean (9.8481, -80.0454)	Salazar et al., 2019	ERR599029
TARA_B100002051	Surface-ocean water	Jan, 2012	North Atlantic Ocean (25.5264, -88.394)	Salazar et al., 2019	ERR599136
TARA_B100001142	Surface-ocean water	Feb, 2012	North Atlantic Ocean (39.2305, -70.0377)	Salazar et al., 2019	ERR598983
TARA_B100001540	Surface-ocean water	Feb, 2012	North Atlantic Ocean (34.6712, -71.3093)	Salazar et al., 2019	ERR598968
TARA_B100001741	Surface-ocean water	Feb, 2012	North Atlantic Ocean (31.6948, -64.2489)	Salazar et al., 2019	ERR599123
TARA_B100001758	Surface-ocean water	Mar, 2012	North Atlantic Ocean (34.1132, -49.9181)	Salazar et al., 2019	ERR598963
TARA_B100001769	Surface-ocean water	Mar, 2012	North Atlantic Ocean (35.9346, -37.3032)	Salazar et al., 2019	ERR599170
TARA_B100001564	Surface-ocean water	Mar, 2012	North Atlantic Ocean (36.1715, -29.023)	Salazar et al., 2019	ERR598976
TARA_B100001173	Surface-ocean water	Mar, 2012	North Atlantic Ocean (43.6792, -16.8344)	Salazar et al., 2019	ERR599078
TARA_Y200000002	Surface-ocean water	Sep, 2009	North Atlantic Ocean (36.5533, -6.5669)	Salazar et al., 2019	ERR598955
TARA_A200000113	Surface-ocean water	Sep, 2009	Mediterranean Sea (37.051, 1.9378)	Salazar et al., 2019	ERR315857
TARA_X000000950	Surface-ocean water	Sep, 2009	Mediterranean Sea (39.1633, 5.916)	Salazar et al., 2019	ERR594288
TARA_B100000035	Surface-ocean water	Mar, 2010	Indian Ocean (20.8222, 63.5133)	Salazar et al., 2019	ERR598974
TARA_B100000073	Surface-ocean water	Mar, 2010	Indian Ocean (19.0284, 64.5126)	Salazar et al., 2019	ERR598949
TARA_B100000085	Surface-ocean water	Mar, 2010	Indian Ocean (18.5839, 66.4727)	Salazar et al., 2019	ERR599145
TARA_B100001175	Surface-ocean water	Mar, 2012	North Atlantic Ocean (43.7056, -16.8794)	Salazar et al., 2019	ERR599001
TARA_B000000441	Surface-ocean water	Jul, 2010	Indian Ocean (-35.2421, 26.3048)	Salazar et al., 2019	ERR598990
TARA_B000000477	Surface-ocean water	Jul, 2010	South Atlantic Ocean (-34.8901, 18.0459)	Salazar et al., 2019	ERR598982
TARA_B100000927	Surface-ocean water	May, 2011	North Pacific Ocean (2.0299, -84.5546)	Salazar et al., 2019	ERR598952
TARA_B100001059	Surface-ocean water	Mar, 2011	South Pacific Ocean (-33.9116, -73.0537)	Salazar et al., 2019	ERR598965
TARA_X000000368	Surface-ocean water	Sep, 2009	North Atlantic Ocean (36.5533, -6.5669)	Salazar et al., 2019	ERR598950
TARA_B100000767	Surface-ocean water	Dec, 2010	South Atlantic Ocean (-47.2007, -57.9446)	Salazar et al., 2019	ERR599027
TARA_B100000902	Surface-ocean water	Apr, 2011	South Pacific Ocean (-5.2669, -85.2732)	Salazar et al., 2019	ERR598962
TARA_B100000614	Surface-ocean water	Sep, 2011	South Pacific Ocean (0.0222, -153.6858)	Salazar et al., 2019	ERR599032
TARA_B100001964	Surface-ocean water	Dec, 2011	North Pacific Ocean (14.2075, -116.6468)	Salazar et al., 2019	ERR598987
TARA_B100001778	Surface-ocean water	Mar, 2012	North Atlantic Ocean (35.8427, -37.1526)	Salazar et al., 2019	ERR598996
TARA_A200000159	Surface-ocean water	Sep, 2009	Mediterranean Sea (37.0541, 1.9478)	Salazar et al., 2019	ERR315856
TARA_B100001094	Surface-ocean water	Oct, 2011	North Pacific Ocean (35.4002, -127.7499)	Salazar et al., 2019	ERR598942
TARA_E500000331	Surface-ocean water	Nov, 2009	Mediterranean Sea (39.3991, 19.3997)	Salazar et al., 2019	ERR599094
TARA_B100000482	Surface-ocean water	Sep, 2010	South Atlantic Ocean (-31.027, 4.6802)	Salazar et al., 2019	ERR599017
TARA_B100000965	Surface-ocean water	Apr, 2011	South Pacific Ocean (-12.9723, -96.0122)	Salazar et al., 2019	ERR599081
TARA_B100001113	Surface-ocean water	May, 2011	South Pacific Ocean (-1.9002, -84.6265)	Salazar et al., 2019	ERR599014
TARA_X000001036	Surface-ocean water	Sep, 2009	Mediterranean Sea (39.0609, 5.9422)	Salazar et al., 2019	ERR594315
TARA_E500000081	Surface-ocean water	Nov, 2009	Mediterranean Sea (42.1735, 17.7252)	Salazar et al., 2019	ERR315859
TARA_S200000501	Surface-ocean water	Nov, 2009	Mediterranean Sea (35.7528, 14.2765)	Salazar et al., 2019	ERR599073
TARA_B100000029	Surface-ocean water	Jan, 2010	Red Sea (18.4417, 39.8567)	Salazar et al., 2019	ERR598975
TARA_B100000287	Surface-ocean water	Mar, 2010	Indian Ocean (14.5536, 70.0128)	Salazar et al., 2019	ERR598977
TARA_B100001996	Surface-ocean water	Dec, 2011	North Pacific Ocean (6.3378, -102.9538)	Salazar et al., 2019	ERR599087
TARA_B100000405	Surface-ocean water	Jul, 2010	Indian Ocean (-29.5333, 37.9117)	Salazar et al., 2019	ERR598972
TARA_B000000557	Surface-ocean water	Jun, 2010	Indian Ocean (-17.2855, 42.2866)	Salazar et al., 2019	ERR599026
TARA_A100001011	Surface-ocean water	Dec, 2009	Mediterranean Sea (33.9235, 32.8118)	Salazar et al., 2019	ERR318618
TARA_B100000214	Surface-ocean water	May, 2010	Indian Ocean (-16.9534, 53.9601)	Salazar et al., 2019	ERR599002
TARA_A100001037	Surface-ocean water	Jan, 2010	Red Sea (23.4183, 37.245)	Salazar et al., 2019	ERR599061
TARA_B100000131	Surface-ocean water	Apr, 2010	Indian Ocean (5.9998, 73.9067)	Salazar et al., 2019	ERR599013
TARA_B100001559	Surface-ocean water	Mar, 2012	North Atlantic Ocean (36.1811, -28.9373)	Salazar et al., 2019	ERR598986
TARA_B100000579	Surface-ocean water	May, 2011	South Pacific Ocean (-16.9587, -100.6751)	Salazar et al., 2019	ERR598961
TARA_B100000427	Surface-ocean water	Oct, 2010	South Atlantic Ocean (-8.7296, -17.9604)	Salazar et al., 2019	ERR599133
TARA_B100000700	Surface-ocean water	Jul, 2011	South Pacific Ocean (-9.0063, -139.1394)	Salazar et al., 2019	ERR598948
TARA_B100001250	Surface-ocean water	Oct, 2011	North Pacific Ocean (31.5168, -159.046)	Salazar et al., 2019	ERR598995
TARA_B100000530	Surface-ocean water	Nov, 2010	South Atlantic Ocean (-30.1484, -43.2705)	Salazar et al., 2019	ERR599046
TARA_B100000676	Surface-ocean water	Aug, 2011	South Pacific Ocean (-9.0714, -140.5973)	Salazar et al., 2019	ERR598988
TARA_B100002052	Surface-ocean water	Jan, 2012	North Atlantic Ocean (25.6168, -88.4532)	Salazar et al., 2019	ERR599100
TARA_B100001123	Surface-ocean water	Aug, 2011	South Pacific Ocean (-8.8999, -142.5461)	Salazar et al., 2019	ERR599156
TARA_B100000519	Surface-ocean water	Oct, 2010	South Atlantic Ocean (-21.0292, -35.3498)	Salazar et al., 2019	ERR599040
TARA_B100000686	Surface-ocean water	Aug, 2011	South Pacific Ocean (-8.9109, -140.2845)	Salazar et al., 2019	ERR598956
TARA_B100000945	Surface-ocean water	Jun, 2011	South Pacific Ocean (-23.2189, -129.4997)	Salazar et al., 2019	ERR598957
TARA_B100000959	Surface-ocean water	Apr, 2011	South Pacific Ocean (-12.9794, -96.0232)	Salazar et al., 2019	ERR598946
TARA_B100001029	Surface-ocean water	Apr, 2011	South Pacific Ocean (-25.826, -111.7294)	Salazar et al., 2019	ERR599042
HVF#AS_01	Hydrothermal vent fluid	Aug, 2014	The diffuse hydrothermal vents of Axial Seamount (45.9332, -129.9988)	Fortunato et al., 2018	ERR1163088
HVF#AS _02	Hydrothermal vent fluid	Aug, 2014	The diffuse hydrothermal vents of Axial Seamount (45.9332, -129.9988)	Fortunato et al., 2018	ERR1163089
HVF#AS _03	Hydrothermal vent fluid	Aug, 2014	The diffuse hydrothermal vents of Axial Seamount (45.9332, -129.9988)	Fortunato et al., 2018	ERR1163090
HVF#AS _04	Hydrothermal vent fluid	Aug, 2014	The diffuse hydrothermal vents of Axial Seamount (45.9332, -129.9988)	Fortunato et al., 2018	ERR1163091
HVF#AS_05	Hydrothermal vent fluid	Aug, 2014	The diffuse hydrothermal vents of Axial Seamount (45.9332, -129.9988)	Fortunato et al., 2018	ERR1163093
HVF#AS_06	Hydrothermal vent fluid	Aug, 2014	The diffuse hydrothermal vents of Axial Seamount (45.9332, -129.9988)	Fortunato et al., 2018	ERR1163094
HVF#AS_07	Hydrothermal vent fluid	Aug, 2014	The diffuse hydrothermal vents of Axial Seamount (45.9332, -130.0138)	Fortunato et al., 2018	ERR1163106
HVF#AS_08	Hydrothermal vent fluid	Aug, 2014	The diffuse hydrothermal vents of Axial Seamount (45.9332, -130.0138)	Fortunato et al., 2018	ERR1163107
HVF#AS_09	Hydrothermal vent fluid	Aug, 2014	The diffuse hydrothermal vents of Axial Seamount (45.9332, -130.0138)	Fortunato et al., 2018	ERR1163108
HVF#AS_10	Hydrothermal vent fluid	Aug, 2014	The diffuse hydrothermal vents of Axial Seamount (45.9332, -130.0138)	Fortunato et al., 2018	ERR1163110
HVF#AS_11	Hydrothermal vent fluid	Aug, 2014	The diffuse hydrothermal vents of Axial Seamount (45.9332, -130.0138)	Fortunato et al., 2018	ERR1163111
HVF#AS_12	Hydrothermal vent fluid	Aug, 2014	The diffuse hydrothermal vents of Axial Seamount (45.9332, -130.0138)	Fortunato et al., 2018	ERR1163112
HVF#AS_13	Hydrothermal vent fluid	Aug, 2014	The diffuse hydrothermal vents of Axial Seamount (45.9332, -130.0138)	Fortunato et al., 2018	ERR1163113
HVF#AS_14	Hydrothermal vent fluid	Aug, 2014	The diffuse hydrothermal vents of Axial Seamount (45.9332, -130.0138)	Fortunato et al., 2018	ERR1163114
HVF#AS_15	Hydrothermal vent fluid	Aug, 2014	The diffuse hydrothermal vents of Axial Seamount (45.9332, -130.0138)	Fortunato et al., 2018	ERR1163115
HVF#AS_16	Hydrothermal vent fluid	Aug, 2014	The diffuse hydrothermal vents of Axial Seamount (45.9332, -130.0138)	Fortunato et al., 2018	ERR1163116
HVF#AS_17	Hydrothermal vent fluid	Aug, 2014	The diffuse hydrothermal vents of Axial Seamount (45.9332, -130.0138)	Fortunato et al., 2018	ERR1163117
HVF#AS_18	Hydrothermal vent fluid	Aug, 2014	The diffuse hydrothermal vents of Axial Seamount (45.9332, -129.9823)	Fortunato et al., 2018	ERR1163125
HVF#AS_19	Hydrothermal vent fluid	Aug, 2014	The diffuse hydrothermal vents of Axial Seamount (45.9332, -129.9823)	Fortunato et al., 2018	ERR1163126
HVF#AS_20	Hydrothermal vent fluid	Aug, 2014	The diffuse hydrothermal vents of Axial Seamount (45.9332, -129.9823)	Fortunato et al., 2018	ERR1163127
HVF#AS_21	Hydrothermal vent fluid	Aug, 2014	The diffuse hydrothermal vents of Axial Seamount (45.9332, -129.9823)	Fortunato et al., 2018	ERR1163128
HVF#AS_22	Hydrothermal vent fluid	Aug, 2014	The diffuse hydrothermal vents of Axial Seamount (45.9332, -129.9823)	Fortunato et al., 2018	ERR1163130
HVF#AS_23	Hydrothermal vent fluid	Aug, 2014	The diffuse hydrothermal vents of Axial Seamount (45.9332, -129.9823)	Fortunato et al., 2018	ERR1163131
HVF#AS_24	Hydrothermal vent fluid	Aug, 2014	The diffuse hydrothermal vents of Axial Seamount (45.9332, -129.9823)	Fortunato et al., 2018	ERR1163132
HVF#AS_25	Hydrothermal vent fluid	Aug, 2014	The diffuse hydrothermal vents of Axial Seamount (45.9332, -129.9823)	Fortunato et al., 2018	ERR1163133
HVF#AS_26	Hydrothermal vent fluid	Aug, 2014	The diffuse hydrothermal vents of Axial Seamount (45.9332, -129.9823)	Fortunato et al., 2018	ERR1163134
HVF#AS_27	Hydrothermal vent fluid	Aug, 2014	The diffuse hydrothermal vents of Axial Seamount (45.9332, -129.9823)	Fortunato et al., 2018	ERR1163135
HVF#AS_28	Hydrothermal vent fluid	Aug, 2015	The diffuse hydrothermal vents of Axial Seamount (45.9332, -129.9822)	Fortunato et al., 2018	ERR2021503
HVF#AS_29	Hydrothermal vent fluid	Aug, 2015	The diffuse hydrothermal vents of Axial Seamount (45.9332, -129.9822)	Fortunato et al., 2018	ERR2021505
HVF#AS_30	Hydrothermal vent fluid	Aug, 2015	The diffuse hydrothermal vents of Axial Seamount (45.9332, -129.9822)	Fortunato et al., 2018	ERR2021506
HVF#AS_31	Hydrothermal vent fluid	Aug, 2015	The diffuse hydrothermal vents of Axial Seamount (45.9332, -129.9822)	Fortunato et al., 2018	ERR2021507
HVF#AS_32	Hydrothermal vent fluid	Aug, 2015	The diffuse hydrothermal vents of Axial Seamount (45.9332, -130.013667)	Fortunato et al., 2018	ERR2021511

## Sheet: Supplementary Data 3
Supplementary Data 3 Information of the assemblages of the six biofilm metagenomes sequenced in the present study.
Sample name	202009MG_1 (Biofilm_1)	202011MG_1 (Biofilm_2)	202101MG_1 (Biofilm_3)	202103MG_1 (Biofilm_4)	202105MG_1 (Biofilm_5)	202107MG_1 (Biofilm_6)
Contigs	5698001	5046598	6876380	2461921	5467731	8910019
Average length of contigs (bp)	710.6	692.5	657.4	624.6	654.4	659.6
ORFs	3182941	2784653	3334736	1286705	2810401	6312794

## Sheet: Supplementary Data 4
Supplementary Data 4 Data information of the six biofilm metatranscriptomes sequenced in the present study.
Sample name	SEP2020MT (Biofilm_1)	NOV2020MT (Biofilm_2)	JAN2021 MT (Biofilm_3)	MAR2021MT (Biofilm_4)	MAY2021MT (Biofilm_5)	JUL2021MT (Biofilm_6)
Biofilm substrate	Subtidal rock surface	Subtidal rock surface	Subtidal rock surface	Subtidal rock surface	Subtidal rock surface	Subtidal rock surface
Sampling time	September, 2020	November, 2020	January, 2021	March, 2021	May, 2021	July, 2021
Sampling site	Coastal water of the Maidao Island (36.05, 120.43)	Coastal water of the Maidao Island (36.05, 120.43)	Coastal water of the Maidao Island (36.05, 120.43)	Coastal water of the Maidao Island (36.05, 120.43)	Coastal water of the Maidao Island (36.05, 120.43)	Coastal water of the Maidao Island (36.05, 120.43)
Data accession (in NCBI)	SAMN21619182	SAMN21619183	SAMN21619184	SAMN21619185	PRJNA753157	PRJNA753157
Clean reads	220,546,791 × 2	230,543,188 × 2	241,275,710 × 2	208,807,982 × 2	218,063,438 × 2	272,768,371 × 2
Read length (bp)	150	150	150	150	150	150
Contigs	2515854	3111162	3316686	3845996	855508	1124063
Average length of contigs (bp)	510.4	498.8	476	513.2	626.1	310.9
ORFs	2999230	3703787	1242031	1537969	402727	1189877

## Sheet: Supplementary Data 5
Supplementary Data 5 Data information of the strain M382 transcriptomes sequenced in the present study.
Sample name	Length of reads (bp)	Number of HQ reads	Number of bases in HQ reads	Data accession (in NCBI)
M382_Biofilm_Control_1	150	9,881,160 × 2	1,482,174,000 × 2	SRR21368561
M382_Biofilm_Control_1	150	11,333,926 × 2	1,700,088,900 × 2	SRR21368562
M382_Biofilm_Control_1	150	7,804,100 × 2	1,170,615,000 × 2	SRR21368563
M382_Biofilm_Thiosulfate_1	150	8,754,834 × 2	1,313,225,100 × 2	SRR21368558
M382_Biofilm_Thiosulfate_2	150	10,076,707 × 2	1,511,506,050 × 2	SRR21368559
M382_Biofilm_Thiosulfate_3	150	8,737,590 × 2	1,310,638,500 × 2	SRR21368560

## Sheet: Supplementary Data 6
Supplementary Data 6 Full list of the significantly changed membrane proteins in M382 biofilms treated versus untreated by thiosulfate.
Protein	KEGG	Proteins	Peptides	RazorUniquePeptides	UniquePeptides	Coverage	MolWeight	LFQ intensity EXP1	LFQ intensity EXP2	LFQ intensity EXP3	LFQ intensity EXP4	average EXP	LFQ intensity CK1	LFQ intensity CK2	LFQ intensity CK3	LFQ intensity CK4	average CK	EXP/CK
Chr1_1_3025-sperm	K22622 soxD; S-disulfanyl-L-cysteine oxidoreductase SoxD	1	8	8	8	28.8	37.101	445380	326320	565260	531550	467128	7860.7	3498.1	8674.9	8739.4	7193.27	64.9395
Chr1_1_2922-sperm		1	6	6	6	23.5	35.197	176940	783730	670820	337420	492228	14189	671.83	51334	7153.2	18337	26.8434
Chr1_1_3023-sperm		1	14	14	14	48.1	44.633	652600	813540	797560	829390	773272	28493	57234	12876	26224	31206.8	24.779
Chr1_1_4084-sperm		1	6	6	6	38.7	22.236	105730	199870	137040	122950	141398	3895.4		10214	5733.1	6614.17	21.378
Chr1_1_3026-sperm	K17225 soxC; sulfane dehydrogenase subunit SoxC	1	18	18	18	48.5	46.485	1717300	1865500	2255600	1939600	1944500	61100	155280	100900	71992	97318	19.9809
Chr1_1_3027-sperm	K17224 soxB; S-sulfosulfanyl-L-cysteine sulfohydrolase [EC:3.1.6.20]	1	19	19	19	51.4	60.965	1500900	1538900	1515200	1359100	1478525	128800	119900	187970	147910	146145	10.1168
Chr1_1_821-sperm	K13895 yejE; microcin C transport system permease protein	1	2	2	2	8.9	41.406	32894		19362	28483	26913	3086		3294.2	1887	2755.73	9.76618
Chr1_1_3865-sperm	K06912 tfdA; alpha-ketoglutarate-dependent 2,4-dichlorophenoxyacetate dioxygenase [EC:1.14.11.-]	1	5	5	5	21.4	33.148	25390	85885	95366	107580	78555.2		4011.6	17068	5255.5	8778.37	8.94873
Chr1_1_2210-sperm	DBGET integrated database retrieval system, GenomeNet	1	9	9	9	30.2	49.021	104880	120840	177340	106960	127505	21908		21480	8233.5	17207.2	7.40999
Chr1_1_3553-sperm		1	1	1	1	2.5	43.18	11799	23392		12279	15823.3	2986.3	2746.3	810.3		2180.97	7.25519
Chr1_1_3019-sperm		1	2	2	2	7.2	37.259	47897	54316	59138	83900	61312.8	1325.3	4711.2	21240		9092.17	6.74347
Chr1_1_2182-sperm		1	7	7	7	12.7	92.429	47834	87435	110000	56559	75457		10035	17744	8958.6	12245.9	6.16183
Plas3_4_59-sperm		1	8	8	8	55	24	294850	232400	328030	274280	282390	60124	25412	79124	19142	45950.5	6.14553
Chr1_1_3028-sperm	K17222 soxA; L-cysteine S-thiosulfotransferase [EC:2.8.5.2]	1	7	7	7	34.6	31.18	1199300	1384000	1155400	1170300	1227250	190050	191090	241890	189640	203168	6.04058
Chr1_1_3031-sperm	K17223 soxX; L-cysteine S-thiosulfotransferase [EC:2.8.5.2]	1	5	5	5	49.7	15.965	371470	192000	243390	309890	279188	43278	58056	50896	34095	46581.2	5.99356
Chr1_1_310-sperm		1	2	2	2	7.4	31.126	21797	48361	49897	26840	36723.8	7781.4		4701.2	6758.5	6413.7	5.72583
Chr1_1_4187-sperm		1	10	10	9	20.1	69.091	59666	115390	70792	214760	115152	15457	5349.4	52188	8730.8	20431.3	5.63606
Chr1_1_1216-sperm		1	8	8	8	52.8	22.222	709340	567540	980740	1031100	822180	135940	58959	51927	338630	146364	5.61736
Chr1_1_4107-sperm		1	4	4	4	25.6	17.959	284860	413770	316930	360580	344035	73964	41055	110540	25766	62831.2	5.47554
Chr1_1_3751-sperm		1	3	3	3	14.8	26.439	119070	169270	189810	119520	149418	45315	17032	39448	7618.8	27353.5	5.46247
Chr1_1_2321-sperm		1	7	7	7	31.8	29.139	119350	75471	120160	99140	103530	10450	16542	26880	22428	19075	5.42754
Chr1_1_1658-sperm		1	4	4	4	18	34.563	67013	78100	77855	57551	70129.8	15487	11964	8938.2	18356	13686.3	5.12408
Chr1_1_753-sperm	K01721 nthA; nitrile hydratase subunit alpha [EC:4.2.1.84]	1	5	5	5	33.8	22.79	52629	71794	174890	225000	131078	10274	12413	46958	32861	25626.5	5.11495
Chr1_1_3197-sperm		1	4	4	4	20.8	20.932	252640	151650	103950	205260	178375	25414	21096	83675	13141	35831.5	4.97816
Chr1_1_2860-sperm		1	6	6	6	24.4	35.999	71037	55266	103930	179280	102378	7598.6	8834.5	42830	23105	20592	4.97174
Chr1_1_550-sperm	K02031 ddpD; peptide/nickel transport system ATP-binding protein	1	7	6	6	20.1	59.033	17528	69059	86623	87210	65105	5003	6649.9	31312	11115	13520	4.81547
Chr1_1_3092-sperm		1	3	3	3	16.2	29.266	22549	46271	31622	48475	37229.2	12845	3468.2	12383	2836.2	7883.1	4.72267
Plas3_4_115-sperm		1	5	5	5	24.5	23.853	44053	55491	77271	53845	57665	9275.9	5797.9	28382	5971.7	12356.9	4.66663
Chr1_1_3033-sperm	K06196 ccdA; cytochrome c-type biogenesis protein	1	3	3	3	11	25.88	88035	89419	96093		91182.3		24857	15113	19819	19929.7	4.57521
Chr1_1_2631-sperm	K07266 kpsC, lipA; capsular polysaccharide export protein	1	9	9	9	20.5	74.2	54175	109670	111310	117370	98131.2	15729	7702.4	49618	13793	21710.6	4.51997
Chr1_1_2367-sperm	K07240 chrA; chromate transporter	1	2	2	2	5.9	45.008	228650	204800	195840	139820	192278	41424	54487	32557	41722	42547.5	4.51913
Chr1_1_1817-sperm	K07397 yhfA; putative redox protein	1	7	7	7	23.8	43.208	46220	34594	92450	53944	56802	6472.3	14384	19634	10304	12698.6	4.4731
Chr1_1_2939-sperm		1	2	2	2	11.2	16.391	14401	24746	19042	18478	19166.8	3026.5	4302.4		5531.7	4286.87	4.47104
Chr1_1_879-sperm	K03980 murJ, mviN; putative peptidoglycan lipid II flippase	1	3	3	3	5.7	55.472	84484	161900	181750	114820	135738	24091	47185	14804	36131	30552.8	4.44276
Chr1_1_2501-sperm	K03566 gcvA; LysR family transcriptional regulator, glycine cleavage system transcriptional activator	1	4	4	4	17.9	34.099	82459	90429	70614	33350	69213	16096	16493	14927	16092	15902	4.35247
Chr1_1_888-sperm	K02231 cobP, cobU; adenosylcobinamide kinase / adenosylcobinamide-phosphate guanylyltransferase [EC:2.7.1.156 2.7.7.62]	1	3	3	3	27.4	19.286	57875	69786	56967	117120	75437	18759		17565	16868	17730.7	4.25461
Chr1_1_709-sperm		1	8	8	8	20.9	52.966	205240	187470	205170	145530	185852	39138	6671.4	112210	17278	43824.3	4.24085
Chr1_1_1501-sperm		1	8	8	8	12.4	95.204	125730	224430	196530	137660	171088	43099	20481	57391	45237	41552	4.11743
Chr1_1_625-sperm		1	9	9	8	32.2	41.171	242300	238300	312040	199750	248098	20374	139940	58788	22786	60472	4.10268
Chr1_1_3046-sperm		1	4	4	4	39.1	16.463	129920	208470	147210	145090	157672	42381	30560	49828	35837	39651.5	3.97646
Chr1_1_2612-sperm		1	2	2	2	12	23.877	17799	15032	27423	30199	22613.2	4792.3		3992.5	8395.3	5726.7	3.94874
Chr1_1_1086-sperm		1	4	4	4	12.5	30.535	9458.1	37164	56449	36953	35006	4176.6	9121.2	13463	8855.6	8904.1	3.93145
Chr1_1_2355-sperm		1	20	20	20	36.1	88.097	3048700	3507000	3853600	2586600	3248975	620250	866130	1103400	729590	829842	3.91517
Chr1_1_36-sperm		1	26	26	26	48.9	73.352	964200	1144800	1149200	877530	1.03393e+06	192500	153390	470670	244310	265218	3.89843
Plas1_2_9-sperm	K02461 gspL; general secretion pathway protein L	1	14	14	14	42.9	45.507	641270	428470	431090	347390	462055	296010	50344	47143	87656	120288	3.84123
Plas1_2_13-sperm	K02453 gspD; general secretion pathway protein D	1	22	22	22	55.2	70.538	1938800	3319500	3462200	2470500	2797750	722170	731720	875730	606760	734095	3.81116
Chr1_1_1142-sperm		1	4	4	4	11	36.617	479950	569080	480000	398140	481792	102670	141370	149000	113670	126678	3.8033
Chr1_1_1695-sperm	K12340 tolC, bepC, cyaE, raxC, sapF, rsaF, hasF; outer membrane protein	1	24	24	24	64.4	50.485	10873000	16373000	19295000	13684000	15056250	4341900	3270600	5386500	3138900	4034475	3.7319
Chr1_1_3437-sperm		1	1	1	1	2.2	42.571	14290	30159	32513	18304	23816.5	5913		9178.6	4120	6403.87	3.71908
Chr1_1_3029-sperm	K17227 soxZ; sulfur-oxidizing protein SoxZ	1	3	3	3	18.3	11.972	787670	755400	739490	682620	741295	186080	218810	170070	226330	200322	3.70051
Plas1_2_14-sperm	K02454 gspE; general secretion pathway protein E [EC:7.4.2.8]	1	17	17	17	52.5	49.86	641410	784360	674820	913590	753545	213650	120840	275040	206860	204098	3.69208
Chr1_1_1419-sperm		1	11	11	11	27	64.128	1005400	1283700	1054300	846960	1047590	234350	280970	340460	287170	285738	3.66627
Chr1_1_777-sperm		1	9	9	9	41.7	23.616	118350	156970	259810	351060	221548	33818	42649	115070	52368	60976.2	3.63334
Chr1_1_1533-sperm	K07025 K07025; putative hydrolase of the HAD superfamily	1	7	7	7	50.8	21.626	294620	337290	226220	594830	363240	55653	86184	175250	85223	100578	3.61154
Chr1_1_2773-sperm	K07774 tctD; two-component system, OmpR family, response regulator TctD	1	3	3	3	23	24.56	32574	31309	30104	30419	31101.5	3618.7	4053.2	13714	13300	8671.48	3.58664
Chr1_1_193-sperm		1	2	2	2	6.6	44.193	41015	58238	74225	53309	56696.8		8829.5	22771	15949	15849.8	3.57712
Chr1_1_2684-sperm		1	9	9	9	37.5	40.442	224000	252940	268480	188120	233385	47350	37523	97925	78193	65247.8	3.5769
Chr1_1_2995-sperm	K00101 lldD; L-lactate dehydrogenase (cytochrome) [EC:1.1.2.3]	1	5	5	5	17.8	41.84	85454	125500	94453	79867	96318.5	21114	14347	26012	47199	27168	3.54529
Chr1_1_1944-sperm	K00605 gcvT, AMT; aminomethyltransferase [EC:2.1.2.10]	1	12	12	12	39.8	40.512	305140	277480	227130	256220	266492	74842	84895	105940	35140	75204.2	3.54358
Chr1_1_682-sperm	K01595 ppc; phosphoenolpyruvate carboxylase [EC:4.1.1.31]	1	13	13	13	18.7	98.029	183400	238410	230650	197570	212508	67088	30997	68976	75522	60645.8	3.50408
Chr1_1_804-sperm		1	7	7	7	43.3	20.662	137020	162980	167990	303420	192852	75724	25164	102710	22321	56479.8	3.41454
Chr1_1_1434-sperm	K12371 dppD; dipeptide transport system ATP-binding protein	1	11	11	11	52.9	35.518	864190	628500	619720	610780	680798	177250	220980	185390	214280	199475	3.41295
Chr1_1_2589-sperm		1	2	2	2	14.7	16.875	9239.9	10794	16553	24321	15227		3293.8	6221.5	3877.4	4464.23	3.41088
Chr1_1_2381-sperm	K10125 dctB; two-component system, NtrC family, C4-dicarboxylate transport sensor histidine kinase DctB [EC:2.7.13.3]	1	19	19	19	46.8	65.02	1019800	1176900	876920	712270	946472	274320	134600	403710	303640	279068	3.39155
Chr1_1_3724-sperm		1	14	14	14	33.5	61.808	253760	277750	261370	445000	309470	57132	48000	185380	75029	91385.2	3.38643
Plas3_4_193-sperm		1	7	7	7	28.3	36.875	60061	58085	54188	132720	76263.5	18738	12208	41918	17298	22540.5	3.3834
Chr1_1_2603-sperm		1	13	13	13	35.9	49.92	178400	313670	241870	333740	266920	18363	90420	149860	57085	78932	3.38164
Chr1_1_3307-sperm		1	16	16	16	18.5	115.88	154870	226680	205780	207140	198618	50722	50820	96049	37632	58805.8	3.37752
Chr1_1_2325-sperm	K00249 ACADM, acd; acyl-CoA dehydrogenase [EC:1.3.8.7]	1	4	4	4	12.9	39.014	42640	31565	48054	90690	53237.2	7571.6	5777.8	27842	21891	15770.6	3.37573
Plas3_4_165-sperm		1	4	4	4	14.5	45.912	36993	66280	66619	75992	61471	9904.4	20920	30765	11927	18379.1	3.34461
Chr1_1_2539-sperm	K01524 ppx-gppA; exopolyphosphatase / guanosine-5'-triphosphate,3'-diphosphate pyrophosphatase [EC:3.6.1.11 3.6.1.40]	1	7	7	7	23.5	40.827	198510	243170	174150	323190	234755	62606	67804	135600	14945	70238.8	3.34224
Chr1_1_1084-sperm		1	3	3	3	5.7	50.058	33737	42383	46531	38110	40190.2	8884.2	18932		8268.2	12028.1	3.34135
Chr1_1_2389-sperm		1	5	5	5	31	27.093	89935	68038	60103	103510	80396.5	24316	4657.6	48230	19462	24166.4	3.32679
Chr1_1_2545-sperm	K02004 ABC.CD.P; putative ABC transport system permease protein	1	9	9	9	14.7	86.626	235560	189050	205860	97413	181971	22701	30858	111260	55571	55097.5	3.3027
Chr1_1_1252-sperm		1	6	6	6	40.4	21.414	154770	156930	138960	160070	152682	47993	35965	75353	29840	47287.8	3.2288
Chr1_1_1278-sperm		1	11	11	11	30.5	52.82	116760	226910	219120	266910	207425	12503	44387	165780	35822	64623	3.20977
Chr1_1_578-sperm		1	9	9	9	44.9	32.637	239420	194750	182100	285920	225548	64609	52949	101070	62879	70376.8	3.20486
Chr1_1_1345-sperm		1	7	7	7	32.6	27.611	504020	464690	512870	431760	478335	120080	218740	141210	127560	151898	3.14906
Chr1_1_3160-sperm		1	9	9	9	47.7	21.642	666570	1144600	1327800	898290	1009315	361690	273830	388000	260140	320915	3.14512
Chr1_1_2161-sperm	K16137 nemR; TetR/AcrR family transcriptional regulator, transcriptional repressor for nem operon	1	7	7	7	48.4	21.063	167550	187470	161460	234570	187762	11727	59728	94256	73315	59756.5	3.14213
Chr1_1_1503-sperm		1	6	6	6	77.8	15.46	294290	431610	338000	446120	377505	196410	37364	192620	54398	120198	3.14069
Chr1_1_1436-sperm	K12369 dppB; dipeptide transport system permease protein	1	8	8	8	32.2	36.977	1107200	993990	700890	579180	845315	281410	196270	258880	345070	270408	3.12608
Chr1_1_1106-sperm		1	3	3	3	40.5	12.074	588150	852900	1056700	771780	817382	321880	211990	329990	182410	261568	3.12494
Chr1_1_3705-sperm	K00428 ccp; cytochrome c peroxidase [EC:1.11.1.5]	1	5	5	5	48.4	16.635	2123500	1579800	1940000	2487300	2032650	715790	312070	840170	747370	653850	3.10874
Plas3_4_224-sperm	K04761 oxyR; LysR family transcriptional regulator, hydrogen peroxide-inducible genes activator	1	4	4	4	16	34.406	67477	50929	30104	33738	45562	16173	8063.4	19979		14738.5	3.09137
Chr1_1_514-sperm		1	9	9	9	47.4	22.5	2031900	2083400	2453800	2011300	2145100	566320	652320	943680	619870	695548	3.08405
Chr1_1_3670-sperm	K00375 K00375; GntR family transcriptional regulator / MocR family aminotransferase	1	8	8	8	23.7	54.581	110260	85599	106410	155230	114375	18449	18723	71727	40105	37251	3.07038
Chr1_1_35-sperm	K01915 glnA, GLUL; glutamine synthetase [EC:6.3.1.2]	1	8	8	8	33.5	38.636	106620	99068	100130	131380	109300	40312	19336	47921	35004	35643.2	3.06649
Chr1_1_3042-sperm		1	7	7	7	19.3	46.998	769200	1105900	1082700	860510	954578	311400	344940	346870	243860	311768	3.06182
Chr1_1_2850-sperm		1	5	5	5	38.5	19.865	71404	94689	126890	168400	115346	18293	49945	46187	36912	37834.2	3.04871
Plas2_3_28-sperm	K03442 mscS; small conductance mechanosensitive channel	1	13	13	13	35.8	47.374	909100	884140	1004000	736410	883412	307320	412890	241670	199060	290235	3.04378
Chr1_1_1433-sperm	K12372 dppF; dipeptide transport system ATP-binding protein	1	16	16	16	66.4	35.1	2358700	1858400	1946000	1839300	2000600	667090	671200	727840	574490	660155	3.0305
Plas1_2_8-sperm	K02460 gspK; general secretion pathway protein K	1	6	6	6	31	33.571	98200	136280	167380	90119	122995	34739	45759	57923	27023	41361	2.97369
Plas2_3_17-sperm	K01784 galE, GALE; UDP-glucose 4-epimerase [EC:5.1.3.2]	1	7	7	7	25.3	37.063	129070	60097	97469	150580	109304	42757	29789	28486	48446	37369.5	2.92495
Chr1_1_560-sperm	K01823 idi, IDI; isopentenyl-diphosphate Delta-isomerase [EC:5.3.3.2]	1	5	5	5	43.3	20.765	120750	160380	92974	159560	133416	38350	7881.3	118880	17400	45627.8	2.92401
Chr1_1_2607-sperm	K00124 fdoH, fdsB; formate dehydrogenase iron-sulfur subunit	1	6	6	6	37.1	21.269	194350	220770	229210	273180	229378	58101	56082	124870	76649	78925.5	2.90625
Chr1_1_3432-sperm		1	12	12	12	67.2	26.091	549040	585960	556490	442860	533588	59273	282380	275320	125500	185618	2.87465
Chr1_1_3478-sperm		1	5	5	5	46.1	17.465	387870	166870	375970	479960	352668	230690	20098	201920	38100	122702	2.87418
Chr1_1_211-sperm	K02495 hemN, hemZ; oxygen-independent coproporphyrinogen III oxidase [EC:1.3.98.3]	1	8	8	8	24	43.132	535080	495840	465020	1033800	632435	105560	150720	412320	220520	222280	2.84522
Chr1_1_2792-sperm	K10125 dctB; two-component system, NtrC family, C4-dicarboxylate transport sensor histidine kinase DctB [EC:2.7.13.3]	1	10	10	10	26.2	63.124	301020	293580	162050	203350	240000	52350	104300	107300	78380	85582.5	2.80431
Chr1_1_3378-sperm		1	10	10	10	60.8	24.137	520070	545900	604060	776700	611682	164450	246240	301220	161260	218292	2.80212
Chr1_1_3082-sperm		1	13	13	13	38.1	48.174	686580	876920	924140	804130	822942	215800	298280	397750	268030	294965	2.78997
Chr1_1_3256-sperm	K02167 betI; TetR/AcrR family transcriptional regulator, transcriptional repressor of bet genes	1	7	7	7	46.2	25.12	131910	218360	208920	168050	181810	79453	11559	77301	92478	65197.8	2.78859
Chr1_1_2906-sperm	K12989 lpcC; mannosyltransferase [EC:2.4.1.-]	1	13	13	13	50.9	37.702	203150	250310	252300	286360	248030	111080	98170	64560	82018	88957	2.7882
Chr1_1_3057-sperm		1	12	12	12	25.3	63.838	350690	410830	321820	446380	382430	107590	90657	242380	108400	137257	2.78624
Plas3_4_102-sperm		1	6	6	6	66.9	14.833	128510	128630	153390	165130	143915	36291	40063	112340	18071	51691.2	2.78413
Chr1_1_1091-sperm	K07011 uncharacterized protein	1	4	4	4	15.4	37.594		37114	32438	24146	31232.7		12546	15207	5993.4	11248.8	2.77653
Chr1_1_4109-sperm		1	9	9	9	51.1	25.43	1280900	1451500	1362600	1172100	1316775	472540	499940	531480	398460	475605	2.76863
Chr1_1_525-sperm	K00547 mmuM, BHMT2; homocysteine S-methyltransferase [EC:2.1.1.10]	1	2	2	2	13.8	31.465	40267	49030	45978	65282	50139.2	16379	7322.3	36806	12067	18143.6	2.76347
Chr1_1_2489-sperm		1	2	2	2	8.3	32.453	49594	62892	57335	69051	59718	19610		24024	21720	21784.7	2.74129
Chr1_1_3041-sperm		1	21	21	21	62.9	50.079	1383200	1463200	1395800	1815700	1514475	574450	583650	593470	472250	555955	2.7241
Chr1_1_187-sperm		1	2	2	2	49.2	6.9129	35441	32612	32886	50354	37823.2	9285.8	14173	14692	17581	13933	2.71466
Chr1_1_2482-sperm		1	7	7	7	25.3	40.922	69958	85034	78428	74832	77063	14979	27228	49741	22129	28519.2	2.70214
Plas2_3_114-sperm		1	7	7	7	14.3	61.875	230270	280160	294380	204730	252385	52041	97668	131810	93134	93663.2	2.6946
Chr1_1_806-sperm		1	9	9	9	35.8	23.412	1150600	1236600	1228100	1371100	1246600	482040	436130	544740	389300	463052	2.69214
Chr1_1_3871-sperm	K00134 GAPDH, gapA; glyceraldehyde 3-phosphate dehydrogenase (phosphorylating) [EC:1.2.1.12]	1	3	2	2	10.2	37.069	19084	17372	15669	17541	17416.5	4957.9	6432.2	9136.7	5369.3	6474.02	2.69021
Chr1_1_3618-sperm		1	4	4	4	33.8	15.069	39729	51962	64796	74107	57648.5	35828	23283	2860.2	23788	21439.8	2.68885
Chr1_1_3660-sperm	K02198 ccmF; cytochrome c-type biogenesis protein CcmF	1	3	3	3	6.6	71.401	68272	106220	88780	52829	79025.2	20696		36575	31298	29523	2.67674
Chr1_1_2551-sperm	K03296 TC.HAE1; hydrophobic/amphiphilic exporter-1 (mainly G- bacteria), HAE1 family	1	24	24	24	37.4	110.09	5995100	7404400	8072200	5506600	6744575	2694900	2621500	2546500	2250200	2528275	2.66766
Chr1_1_1664-sperm	K09689 kpsT; capsular polysaccharide transport system ATP-binding protein [EC:7.6.2.12]	1	7	7	7	47.9	24.282	1051700	782810	875960	975960	921608	333590	46479	751300	254110	346370	2.66076
Chr1_1_2630-sperm	K01991 wza, gfcE; polysaccharide biosynthesis/export protein	1	19	19	19	65.1	40.272	3058900	3615000	4345500	3231200	3562650	1726100	922290	1541400	1184700	1.34362e+06	2.65153
Chr1_1_1130-sperm		1	9	9	9	25.2	45.543	403670	430150	426080	390930	412708	84946	117090	255230	165470	155684	2.65093
Plas1_2_49-sperm		1	27	27	27	68.3	67.817	4077900	5080900	5071500	4376900	4651800	1454400	1212100	2625700	1730300	1755625	2.64965
Chr1_1_1094-sperm		1	6	6	6	38.8	27.036	85947	115760	160180	228080	147492	33952	18237	103980	66621	55697.5	2.64809
Chr1_1_1390-sperm		1	2	2	2	4.7	43.609	162200	176280	183530	158970	170245	44256	61028	88971	63516	64442.8	2.6418
Chr1_1_1674-sperm		1	2	2	2	4.9	44.158	29798	28992	23903	20175	25717	9159.6	10355	11304	8144.6	9740.8	2.64013
Chr1_1_1304-sperm	K00941 thiD; hydroxymethylpyrimidine/phosphomethylpyrimidine kinase [EC:2.7.1.49 2.7.4.7]	1	11	11	11	70.2	24.348	369140	314980	357040	425760	366730	144370	97483	228500	86063	139104	2.63637
Chr1_1_4278-sperm	K10563 mutM, fpg; formamidopyrimidine-DNA glycosylase [EC:3.2.2.23 4.2.99.18]	1	11	11	11	50.5	31.336	146740	133690	154050	242270	169188	34075	26550	128990	67640	64313.8	2.63066
Chr1_1_571-sperm	K03654 recQ; ATP-dependent DNA helicase RecQ [EC:5.6.2.4]	1	7	7	7	11.3	74.197	53068	83795	101760	90860	82370.8	33168	21962	48477	21679	31321.5	2.62985
Chr1_1_1431-sperm	K07180 prkA; serine protein kinase	1	41	41	41	74.5	74.063	7510700	7878900	7785000	8430300	7901225	2608900	2892300	3660600	2878900	3010175	2.62484
Chr1_1_1430-sperm	K09786 K09786; uncharacterized protein	1	13	13	13	33.2	50.563	418160	484310	493440	660270	514045	104070	253470	270470	155520	195882	2.62425
Chr1_1_3460-sperm		1	10	10	10	20.5	66.837	144120	114540	194090	204660	164352	20466	82885	109330	37853	62633.5	2.62404
Chr1_1_2326-sperm		1	9	8	8	34.4	41.816	63258	68153	55814	114450	75418.8	27372	10653	55253	21835	28778.2	2.62069
Plas1_2_39-sperm	K01991 wza, gfcE; polysaccharide biosynthesis/export protein	1	19	19	19	75.7	40.285	12220000	13717000	14447000	10923000	12826750	4701000	4380400	6196800	4321900	4900025	2.61769
Chr1_1_1427-sperm	K02355 fusA, GFM, EFG; elongation factor G	1	19	19	19	48	67.715	1335700	1732200	1517200	1876200	1615325	545400	555160	828920	542260	617935	2.61407
Chr1_1_381-sperm	K07478 ycaJ; putative ATPase	1	12	12	12	40.8	47.129	266620	394930	361670	482860	376520	124210	45880	261640	144890	144155	2.61191
Chr1_1_2754-sperm		1	10	10	10	48.6	28.638	126110	112150	113970	234190	146605	65436	28621	112400	18160	56154.2	2.61076
Chr1_1_1933-sperm		1	4	4	4	9.4	35.291	47048	33619	41578	63481	46431.5	18794	3975.7	35940	12989	17924.7	2.59037
Plas1_2_30-sperm	K09689 kpsT; capsular polysaccharide transport system ATP-binding protein [EC:7.6.2.12]	1	7	7	7	56.5	25.429	326230	504100	445320	484000	439912	183050	110580	271990	114120	169935	2.58871
Chr1_1_2405-sperm		1	29	29	29	29	142.14	748310	923130	944070	1057300	918202	272750	278360	589060	280980	355288	2.58439
Chr1_1_3599-sperm	K07192 FLOT; flotillin	1	16	16	16	34.5	57.917	590450	699340	590750	475400	588985	154830	178270	352730	226630	228115	2.58197
Chr1_1_2538-sperm		1	9	9	9	61.1	24.424	459950	545380	516800	682050	551045	209640	151830	326640	170290	214600	2.56778
Chr1_1_3843-sperm		1	12	12	12	45.4	33.713	302170	250360	295890	484160	333145	91758	123080	214210	91163	130053	2.56161
Chr1_1_2608-sperm	K00123 fdoG, fdhF, fdwA; formate dehydrogenase major subunit [EC:1.17.1.9]	1	34	34	34	49.1	106.96	1291600	1398700	1515000	1835800	1510275	509740	369180	923620	561460	591000	2.55546
Chr1_1_1398-sperm	K00134 GAPDH, gapA; glyceraldehyde 3-phosphate dehydrogenase (phosphorylating) [EC:1.2.1.12]	1	8	8	7	33.5	36.944	1195800	1119000	1176800	1197100	1172175	421100	422920	567190	432030	460810	2.54373
Chr1_1_272-sperm		1	8	8	8	16.6	65.2	70774	101070	107030	150470	107336	29797	27275	83509	28412	42248.2	2.5406
Chr1_1_3204-sperm	K02167 betI; TetR/AcrR family transcriptional regulator, transcriptional repressor of bet genes	1	11	11	11	70.7	21.592	708360	728750	680950	558840	669225	165790	252350	380970	255470	263645	2.53836
Chr1_1_1054-sperm	K03789 rimI; [ribosomal protein S18]-alanine N-acetyltransferase [EC:2.3.1.266]	1	1	1	1	11.7	14.978	34371	37314	40395	57381	42365.2	8798.6		25491	15818	16702.5	2.53646
Chr1_1_2444-sperm		1	7	7	7	34.2	25.065	1692100	2096800	1701200	1240600	1682675	638050	670440	763090	582210	663448	2.53626
Chr1_1_4139-sperm	K06177 rluA; tRNA pseudouridine32 synthase / 23S rRNA pseudouridine746 synthase [EC:5.4.99.28 5.4.99.29]	1	4	4	4	18.9	24.466	116120	108400	104080	141200	117450	54231	30053	63137	37905	46331.5	2.53499
Chr1_1_1089-sperm		1	5	5	5	27.5	24.848	74374	62058	75820	72298	71137.5	15591	23466	68338	5011.6	28101.7	2.53143
Plas1_2_34-sperm		1	30	30	30	61.3	82.992	8479900	9445900	9037900	8605600	8892325	3136900	2891700	4758100	3285000	3517925	2.52772
Chr1_1_1932-sperm		1	15	15	15	14.9	136.28	218870	200720	172160	291860	220902	103300	33155	116190	98099	87686	2.51924
Chr1_1_951-sperm	K08591 plsY; acyl phosphate:glycerol-3-phosphate acyltransferase [EC:2.3.1.275]	1	5	5	5	23.9	21.13	622700	814920	866370	623980	731992	316440	259350	363850	225740	291345	2.51246
Chr1_1_3171-sperm	K09808 lolC_E; lipoprotein-releasing system permease protein	1	12	12	12	28	46.048	576120	570150	503720	232090	470520	174910	209210	190710	175360	187548	2.5088
Chr1_1_1550-sperm		1	4	4	4	27.2	20.47	155570	167430	168470	229540	180252	121940	12987	111130	42635	72173	2.49751
Chr1_1_1365-sperm	K07077 K07077; uncharacterized protein	1	7	7	7	15.4	60.489	220150	261570	225490	253340	240138	50458	21666	127390	185690	96301	2.49361
Chr1_1_3416-sperm		1	6	6	6	12.2	65.349	118850	105300	105890	88025	104516	15322	23717	79357	50146	42135.5	2.48048
Chr1_1_785-sperm		1	2	2	2	5.8	33.68	49430	38124	54993		47515.7		15289	19372	22891	19184	2.47684
Chr1_1_2681-sperm	K03576 metR; LysR family transcriptional regulator, regulator for metE and metH	1	11	11	11	46.8	33.651	1266800	1163800	1124200	1347700	1225625	443360	181740	750580	611970	496912	2.46648
Chr1_1_1754-sperm	K02013 ABC.FEV.A; iron complex transport system ATP-binding protein [EC:7.2.2.-]	1	7	7	7	36.8	26.985	366920	369720	384970	425490	386775	111250	154270	205720	156870	157028	2.4631
Chr1_1_1755-sperm	K02015 ABC.FEV.P; iron complex transport system permease protein	1	5	5	5	15.6	37.889	165250	265530	171520	135910	184552	83813	77774	80614	57542	74935.8	2.46281
Chr1_1_566-sperm		1	3	3	3	10.9	30.246	45753	46385	46914	39033	44521.2	35100	3221.5	12512	21515	18087.1	2.46149
Chr1_1_2258-sperm		1	4	4	4	15.7	37.926	209740	233390	205850	181380	207590	91187	123490	53605	69120	84350.5	2.46104
Chr1_1_1141-sperm	K04066 priA; primosomal protein N' (replication factor Y) (superfamily II helicase) [EC:5.6.2.4]	1	21	21	21	39.5	79.823	1325100	1784900	1294800	2225200	1657500	632010	251330	1230300	581150	673698	2.4603
Chr1_1_822-sperm	K13896 yejF; microcin C transport system ATP-binding protein	1	18	18	18	49.8	57.844	473230	456580	421920	511380	465778	131300	68706	339830	218000	189459	2.45846
Chr1_1_3377-sperm		1	3	3	3	11.3	37.225	62020	80972	48317	56110	61854.8	10918	41773	36209	12001	25225.2	2.4521
Chr1_1_4110-sperm		1	16	16	16	44.6	57.111	781500	762950	714840	1010000	817322	359170	192560	463800	324550	335020	2.43962
Chr1_1_1007-sperm	K00655 plsC; 1-acyl-sn-glycerol-3-phosphate acyltransferase [EC:2.3.1.51]	1	10	10	10	47	27.792	1067100	1283000	1459300	790610	1.15e+06	376840	298210	740180	474200	472358	2.4346
Chr1_1_1397-sperm	K00036 G6PD, zwf; glucose-6-phosphate 1-dehydrogenase [EC:1.1.1.49 1.1.1.363]	1	21	20	20	54.4	53.813	1306200	1221400	1274300	1365000	1291725	540850	451180	639960	494900	531722	2.42932
Chr1_1_827-sperm		1	6	6	6	24.1	32.728	96355	74737	66697	90311	82025	38085	27985	40158	28984	33803	2.42656
Chr1_1_1957-sperm	K02483 K02483; two-component system, OmpR family, response regulator	1	5	5	5	24.3	28.481	56511	37513	74007	62927	57739.5	15095	23620	38831	17682	23807	2.42532
Chr1_1_2454-sperm	K07552 bcr, tcaB; MFS transporter, DHA1 family, multidrug resistance protein	1	3	3	3	7.5	42.842	159660	208520	209980	183550	190428	76007	36419	119220	82464	78527.5	2.42498
Chr1_1_3714-sperm		1	26	26	26	42.3	82.39	2712700	2884300	2873100	2375600	2711425	949740	906300	1604500	1018300	1119710	2.42154
Chr1_1_1352-sperm		1	9	9	9	40.2	32.374	368790	408240	244530	332070	338408	151070	32862	228940	146840	139928	2.41844
Chr1_1_483-sperm		1	4	4	4	19.3	33.452	84486	81789	99609	143890	102444	24805	23242	75782	46533	42590.5	2.40531
Chr1_1_3053-sperm	K01008 selD, SEPHS; selenide, water dikinase [EC:2.7.9.3]	1	12	12	12	17.4	75.415	206110	318090	290950	289090	276060	79580	81112	190220	108250	114790	2.4049
Chr1_1_3267-sperm		1	2	2	2	7.7	51.13	38425	41850	41521	34183	38994.8	11227	11850	25895	15898	16217.5	2.40449
Chr1_1_3030-sperm	K17226 soxY; sulfur-oxidizing protein SoxY	1	2	2	2	14.5	13.531	851730	592670	731820	555760	682995	329480	399060	170560	240110	284802	2.39814
Chr1_1_2518-sperm		1	7	7	7	23.2	35.605	110170	67688	122510	154660	113757	21018	60328	59501	48910	47439.2	2.39795
Plas1_2_36-sperm		1	12	12	12	51.4	34.539	906520	1078600	942540	1055800	995865	402470	307990	578910	372620	415498	2.3968
Chr1_1_2069-sperm		1	11	11	11	46.9	28.437	500510	471390	482280	574000	507045	228270	155980	282020	181700	211992	2.39181
Chr1_1_880-sperm	K00990 glnD; [protein-PII] uridylyltransferase [EC:2.7.7.59]	1	33	33	33	43	105.65	1651800	1589000	1727800	1887200	1713950	736770	585670	993340	580430	724052	2.36716
Chr1_1_49-sperm	K09927 K09927; uncharacterized protein	1	13	13	13	35.1	46.282	125710	148450	175010	216810	166495	57772	79538	98430	46058	70449.5	2.36332
Chr1_1_3530-sperm		1	5	5	5	25.4	36.841	92370	43927	80596	93945	77709.5	53325	9314.3	42099	26923	32915.3	2.36089
Chr1_1_3615-sperm	K03496 parA, soj; chromosome partitioning protein	1	11	11	11	52.6	23.149	597560	520120	614220	800520	633105	244620	278770	331270	219500	268540	2.35758
Chr1_1_928-sperm		1	7	7	7	28.7	41.45	132540	115500	126140	175780	137490		37588	91971	45514	58357.7	2.35599
Chr1_1_1680-sperm		1	6	6	6	40.2	25.836	244680	301490	272970	311310	282612	107270	105550	133200	134100	120030	2.35452
Chr1_1_180-sperm	K00992 murU; N-acetyl-alpha-D-muramate 1-phosphate uridylyltransferase [EC:2.7.7.99]	1	5	5	4	37.4	24.794	37346	76596	72690	105030	72915.5	9220.2	42832	49872	22087	31002.8	2.3519
Chr1_1_760-sperm	K00949 thiN, TPK1, THI80; thiamine pyrophosphokinase [EC:2.7.6.2]	1	4	4	4	22.9	23.966	55423	56832	74981	55389	60656.2	23618	15330	43550	20758	25814	2.34974
Plas1_2_65-sperm		1	19	19	19	50.3	60.58	1142200	1096200	1142600	1702400	1270850	535900	370810	805220	454540	541618	2.3464
Chr1_1_2277-sperm	K00981 E2.7.7.41, CDS1, CDS2, cdsA; phosphatidate cytidylyltransferase [EC:2.7.7.41]	1	3	3	3	11.6	26.774	191080	280240	307970	227610	251725	89566	127010	111780	101190	107386	2.3441
Chr1_1_2791-sperm	K10126 dctD; two-component system, NtrC family, C4-dicarboxylate transport response regulator DctD	1	5	5	5	16.4	44.069	101190	65845	76466	129440	93235.2	35635	23225	60739		39866.3	2.3387
Chr1_1_3032-sperm		1	2	2	2	13.5	21.911	28396	37048	52763	48153	41590	16105	24460	17041	13555	17790.2	2.3378
Chr1_1_782-sperm	K00496 alkB1_2, alkM; alkane 1-monooxygenase [EC:1.14.15.3]	1	2	2	2	6.3	38.6	60726	75198	64345	46490	61689.8	23069	34145	24847	23650	26427.8	2.33428
Chr1_1_953-sperm		1	3	3	3	30.7	13.393	1378500	1227400	1967300	1239300	1453125	630660	968310	482440	410480	622972	2.33257
Chr1_1_472-sperm		1	24	24	24	32.1	86.864	2413000	2574800	2225200	1976300	2297325	756320	911760	1253000	1021700	985695	2.33067
Plas2_3_38-sperm		1	5	5	5	17.3	41.059	58710	61293	47843	58960	56701.5	23721	27822	18923	26982	24362	2.32746
Chr1_1_4176-sperm		1	8	8	7	33.6	30.624	538690	650160	689300	921420	699892	285960	79695	529670	308370	300924	2.32581
Chr1_1_2498-sperm		1	8	8	8	31.3	34.903	96710	142700	125900	193330	139660	58227	68454	66906	46642	60057.2	2.32545
Chr1_1_4163-sperm	K07147 msrP; methionine sulfoxide reductase catalytic subunit [EC:1.8.-.-]	1	8	8	8	27.9	33.696	130300	106960	165960	210680	153475	75801	65020	75772	48300	66223.2	2.31754
Chr1_1_1804-sperm	K09924 K09924; uncharacterized protein	1	1	1	1	7.3	19.381	60933	48526	62089	59482	57757.5	21009	28055	24967	25716	24936.8	2.31616
Chr1_1_2653-sperm	K06911 PIR; quercetin 2,3-dioxygenase [EC:1.13.11.24]	1	14	14	14	61.1	33.082	715640	677190	817040	997970	801960	353510	237140	458360	337060	346518	2.31434
Chr1_1_2072-sperm		1	2	2	2	6.2	42.169	161300	250300	185870	157360	188708	60671	79600	121500	66301	82018	2.30081
Chr1_1_3818-sperm		1	9	9	9	45.4	31.027	380560	452440	421910	473770	432170	141720	196030	256690	159190	188408	2.2938
Chr1_1_2921-sperm		1	4	4	4	30	17.244	780650	774900	827340	738400	780322	293080	345810	411620	312680	340798	2.2897
Chr1_1_2473-sperm		1	8	8	8	35.7	34.966	239550	250990	266270	382880	284922	113480	57296	231930	95721	124607	2.28657
Chr1_1_991-sperm	K03566 gcvA; LysR family transcriptional regulator, glycine cleavage system transcriptional activator	1	7	7	7	28.2	34.745	69541	84136	89885	103040	86650.5	37318	16836	70667	26935	37939	2.28394
Chr1_1_1405-sperm		1	5	5	5	20.2	32.307	45882	30441	50672	78878	51468.2	11050	22055	31746	25299	22537.5	2.28367
Chr1_1_3347-sperm		1	9	9	9	49.1	24.578	1374800	1768300	1332400	1318900	1448600	619000	608100	754320	570050	637868	2.271
Chr1_1_1161-sperm	K04075 tilS, mesJ; tRNA(Ile)-lysidine synthase [EC:6.3.4.19]	1	6	6	6	16.1	46.105	73040	83886	54633	111270	80707.2	19741		36730	50157	35542.7	2.27071
Chr1_1_2318-sperm	K10805 tesB; acyl-CoA thioesterase II [EC:3.1.2.-]	1	9	9	9	37.6	32.146	337100	286930	330780	310160	316242	160640	111340	201040	84856	139469	2.26748
Chr1_1_4030-sperm		1	2	2	2	6.6	32.685	128150	163150	144130	214650	162520	78436	50365	96591	63367	72189.8	2.25129
Chr1_1_3365-sperm		1	6	6	6	83.3	12.882	263680	323330	287540	269100	285912	175970	75049	125760	131610	127097	2.24956
Chr1_1_3731-sperm		1	22	22	22	59.8	50.779	1608100	1593300	1633200	1532000	1591650	557270	604290	1064100	609150	708702	2.24586
Chr1_1_476-sperm	K02031 ddpD; peptide/nickel transport system ATP-binding protein	1	18	18	18	41.2	64.52	915460	975490	939830	1077800	977145	325320	203410	766410	447890	435758	2.24241
Chr1_1_4133-sperm	K09975 K09975; uncharacterized protein	1	5	5	5	41	19.192	98423	101570	113250	168860	120526	49436	40332	92043	33749	53890	2.23651
Chr1_1_2918-sperm		1	19	19	19	49.1	47.537	1429300	1951500	2009000	1487000	1719200	738890	882370	786550	673000	770202	2.23214
Chr1_1_1628-sperm	K05810 LACC1, yfiH; purine-nucleoside/S-methyl-5'-thioadenosine phosphorylase / adenosine deaminase [EC:2.4.2.1 2.4.2.28 3.5.4.4]	1	10	10	10	59.4	26.736	373340	435840	303620	483860	399165	178730	183450	188390	165540	179028	2.22963
Chr1_1_3116-sperm	K03719 lrp; Lrp/AsnC family transcriptional regulator, leucine-responsive regulatory protein	1	3	3	3	25.8	17.769	30426	51143	47595	69237	49600.2		11197	29745	25874	22272	2.22702
Chr1_1_1092-sperm		1	40	40	40	24.4	233.12	618730	694080	657520	720440	672692	254090	250200	422110	282360	302190	2.22606
Chr1_1_406-sperm		1	3	3	3	12.3	25.835	208170	205250	221380	223910	214678	88630	87337	116140	94910	96754.2	2.21879
Chr1_1_1360-sperm		1	7	7	7	31.9	31.913	115390	117330	103400	121790	114478	38289	9069	94779	64262	51599.8	2.21857
Chr1_1_4100-sperm	K00471 BBOX1; gamma-butyrobetaine dioxygenase [EC:1.14.11.1]	1	11	11	11	47.5	41.569	227940	208980	232520	330010	249862	112030	51449	158160	129700	112835	2.21441
Chr1_1_3770-sperm	K02031 ddpD; peptide/nickel transport system ATP-binding protein	1	14	14	14	26.9	71.915	312180	356830	380030	323140	343045	116350	85731	250130	167600	154953	2.21387
Chr1_1_1095-sperm		1	10	10	10	38.9	35.177	286200	466150	417680	366040	384018	230600	56972	242770	164140	173620	2.21182
Plas3_4_190-sperm		1	5	5	5	23.2	24.747	112270	128720	122190	167370	132638	51139	39746	93482	57073	60360	2.19744
Chr1_1_3688-sperm	K10778 ada; AraC family transcriptional regulator, regulatory protein of adaptative response / methylated-DNA-[protein]-cysteine methyltransferase [EC:2.1.1.63]	1	6	6	6	31.7	31.06	49551	50633	33330	77723	52809.2	14987	14680	41396	25338	24100.2	2.19123
Chr1_1_3384-sperm		1	14	14	14	32.9	47.778	529990	556210	571580	776030	608452	283070	206250	430130	192970	278105	2.18785
Chr1_1_4276-sperm	K03688 ubiB, aarF; ubiquinone biosynthesis protein	1	26	26	26	73.9	55.906	7740200	8121200	7997800	6807100	7666575	2814800	2868800	4808600	3555100	3511825	2.18307
Chr1_1_1082-sperm		1	4	4	4	18.8	33.826	89973	87577	60012	85773	80833.8	37446	17086	58579	35120	37057.8	2.18129
Plas2_3_138-sperm		1	1	1	1	3.3	36.332	2447600	2147200	2170400	1544700	2077475	608640	773780	2080000	352560	953745	2.17823
Chr1_1_3976-sperm	K01768 E4.6.1.1; adenylate cyclase [EC:4.6.1.1]	1	9	9	9	21.6	64.977	81234	120880	102340	55638	90023	41886	42267	37565	43972	41422.5	2.17329
Chr1_1_1842-sperm		1	7	7	7	57.7	17.713	2396300	2497200	2038300	1795700	2181875	900370	926660	1069100	1126700	1.00571e+06	2.16949
Chr1_1_3138-sperm	K00015 gyaR, GOR1; glyoxylate reductase [EC:1.1.1.26]	1	18	18	18	70.8	39.926	3892300	4049300	4074000	4665900	4170375	1918800	1211500	2677800	1902900	1927750	2.16334
Chr1_1_37-sperm		1	22	22	22	53.8	64.506	1096300	1528700	1522400	1163600	1327750	627940	583930	698300	545640	613952	2.16263
Plas3_4_180-sperm	K00101 lldD; L-lactate dehydrogenase (cytochrome) [EC:1.1.2.3]	1	2	2	2	7.2	41.101	18799	15682	18588	23058	19031.8		3299.5	11708	11420	8809.17	2.16045
Chr1_1_3823-sperm	K06912 tfdA; alpha-ketoglutarate-dependent 2,4-dichlorophenoxyacetate dioxygenase [EC:1.14.11.-]	1	9	9	9	38.4	32.428	129740	161920	129540	177890	149772	59441	8622.3	133930	75405	69349.6	2.15967
Chr1_1_2969-sperm	K03590 ftsA; cell division protein FtsA	1	22	22	22	63.4	48.242	1726600	1617400	1815100	2569200	1932075	824260	574420	1416100	764550	894832	2.15915
Chr1_1_2986-sperm	K01000 mraY; phospho-N-acetylmuramoyl-pentapeptide-transferase [EC:2.7.8.13]	1	5	5	5	12.5	38.858	858150	926720	982530	782330	887432	386820	280440	628790	348390	411110	2.15863
Chr1_1_2375-sperm		1	13	13	13	40	47.092	654050	708540	672450	578240	653320	203500	268990	439170	301030	303172	2.15494
Chr1_1_32-sperm	K03321 TC.SULP; sulfate permease, SulP family	1	4	4	4	10.1	80.402	63645	66252	79009	71305	70052.8	40671	27061	30989	31609	32582.5	2.15001
Plas2_3_110-sperm		1	3	3	3	10	39.306	73138	75825	73258	87133	77338.5	36952	23669	54542	28970	36033.2	2.14631
Chr1_1_572-sperm	K09861 K09861; uncharacterized protein	1	11	11	11	44.4	28.667	1197300	1149100	1209800	1505900	1265525	556290	383910	803500	615910	589902	2.14531
Chr1_1_4000-sperm	K06958 rapZ; RNase adapter protein RapZ	1	15	15	15	69.1	32.248	912110	966800	1084100	1218400	1.04535e+06	417420	432650	638630	462390	487772	2.14311
Chr1_1_1306-sperm	K00788 thiE; thiamine-phosphate pyrophosphorylase [EC:2.5.1.3]	1	7	7	7	51.2	22.378	367360	322300	359780	526560	394000	195110	130560	319100	93973	184686	2.13335
Chr1_1_3040-sperm		1	9	9	9	34.2	42.769	175090	218030	176770	304280	218542	98702	89401	169310	52569	102496	2.13222
Chr1_1_1765-sperm		1	2	2	2	5.8	28.478	236820	255420	304340	245920	260625	126470	141310	128380	93352	122378	2.12967
Chr1_1_1363-sperm		1	13	13	13	26.2	63.78	1765400	2300400	2336800	1767300	2042475	755680	1081800	1143200	859800	960120	2.12731
Chr1_1_3985-sperm		1	7	7	7	38.8	23.419	401450	359080	384640	447590	398190	144660	166090	252720	186720	187548	2.12314
Chr1_1_4127-sperm		1	4	4	4	39.6	16.969	50515	139630	140330	142650	118281	59294	75485	39327	48823	55732.2	2.12231
Chr1_1_703-sperm		1	12	12	12	14.6	114.21	262990	265880	242000	136960	226958	83915	81631	90035	172720	107075	2.11961
Chr1_1_383-sperm	K01091 gph; phosphoglycolate phosphatase [EC:3.1.3.18]	1	5	5	5	37.4	23.494	334100	360430	325880	419070	359870	202390	32072	284010	162540	170253	2.11374
Plas1_2_66-sperm	K00390 cysH; phosphoadenosine phosphosulfate reductase [EC:1.8.4.8 1.8.4.10]	1	17	17	17	74.8	27.728	4587400	4504600	4815600	6556000	5115900	2126000	1996200	3367000	2199000	2422050	2.11222
Chr1_1_2701-sperm		1	7	7	7	39.2	24.607	228300	195160	194150	224530	210535	102740	42545	158900	94602	99696.8	2.11175
Chr1_1_3953-sperm		1	8	8	8	38.1	30.155	340590	355530	383330	502990	395610	169580	75495	307450	197740	187566	2.10917
Chr1_1_176-sperm	K15011 regB, regS, actS; two-component system, sensor histidine kinase RegB [EC:2.7.13.3]	1	13	13	13	40.2	51.372	565690	784840	707310	656350	678548	157490	290840	498820	342160	322328	2.10515
Chr1_1_2716-sperm		1	8	8	8	40.2	27.479	217900	278770	243700	160560	225232	111140	121460	150930	44480	107002	2.10493
Chr1_1_144-sperm	K19191 mabO; 4-methylaminobutanoate oxidase (formaldehyde-forming) [EC:1.5.3.19]	1	8	8	8	13.4	89.667	98560	246740	147610	213190	176525	95392	60231	68491	111650	83941	2.10297
Chr1_1_979-sperm		1	4	4	4	22.1	29.807	41651	41025	41860	70801	48834.2	15202		30921	23622	23248.3	2.10055
Chr1_1_2897-sperm	K01091 gph; phosphoglycolate phosphatase [EC:3.1.3.18]	1	5	5	5	34.5	23.456	243340	133680	172850	243120	198248	130450	70368	77222	99958	94499.5	2.09787
Chr1_1_2064-sperm		1	8	8	8	48.7	26.731	2195000	2544200	2649100	1877500	2316450	1239100	1167100	1041500	976170	1.10597e+06	2.0945
Plas3_4_226-sperm		1	2	2	2	17.6	15.479	25924	14307	26788	30493	24378	7000.9	8700.6	20570	10328	11649.9	2.09255
Chr1_1_1594-sperm		1	10	10	10	48	21.622	859750	895100	837370	800680	848225	451710	352390	482720	334760	405395	2.09234
Chr1_1_648-sperm		1	9	9	9	38.6	36.763	251690	259120	216600	241440	242212	136370	56898	159470	111610	116087	2.08647
Chr1_1_1314-sperm	K02341 holB; DNA polymerase III subunit delta' [EC:2.7.7.7]	1	14	14	14	56.7	39.514	611560	632270	605720	710150	639925	277020	220930	421820	307730	306875	2.0853
Chr1_1_236-sperm	K08714 VGSC; voltage-gated sodium channel	1	6	6	6	19.7	30.072	788800	1140300	1222500	1050600	1050550	607750	525170	493490	389120	503882	2.08491
Chr1_1_1305-sperm		1	4	4	4	14.3	34.172	182680	131380	96729	137780	137142	69529	38810	96852	58150	65835.2	2.08311
Chr1_1_2494-sperm		1	4	4	4	12.6	44.161	139280	131050	149150	113830	133328	67196	44203	75377	69434	64052.5	2.08153
Chr1_1_2577-sperm	K02448 norD; nitric oxide reductase NorD protein	1	5	5	5	9	71.557	24783	29484	34228	38506	31750.2	12751	10503	25878	11962	15273.5	2.07878
Chr1_1_1838-sperm		1	5	5	5	23.1	32.911	42635	53666	53794	71108	55300.8	20183	24838	35571	25992	26646	2.07539
Chr1_1_507-sperm	K07157 K07157; uncharacterized protein	1	10	10	10	62	24.243	581440	512580	548510	682160	581172	315650	239510	339670	226160	280248	2.07378
Chr1_1_4090-sperm	K01768 E4.6.1.1; adenylate cyclase [EC:4.6.1.1]	1	20	20	20	71.8	45.602	2600800	2416100	2459700	2900000	2594150	1200200	971110	1743400	1091100	1.25145e+06	2.07291
Chr1_1_485-sperm		1	7	7	7	42.5	18.992	186320	172670	206340	184140	187368	112810	58859	108250	82516	90608.8	2.06787
Chr1_1_281-sperm	K06041 kdsD, kpsF; arabinose-5-phosphate isomerase [EC:5.3.1.13]	1	11	11	11	57	33.421	1081800	1312000	1363200	1454000	1302750	576580	454110	768010	723220	630480	2.06628
Chr1_1_2205-sperm		1	4	4	4	21.8	33.623	70681	92833	76921	125580	91503.8	34557	42459	62998	37620	44408.5	2.0605
Chr1_1_373-sperm	K03076 secY; preprotein translocase subunit SecY	1	10	10	10	28.3	48.343	6475400	10120000	9353300	6558500	8126800	3170800	3867900	4468100	4294500	3950325	2.05725
Chr1_1_3364-sperm		1	6	6	6	22.9	37.257	405420	417870	427950	406580	414455	179630	188610	218440	219990	201668	2.05514
Plas1_2_10-sperm	K02462 gspM; general secretion pathway protein M	1	7	7	7	56.3	17.889	401450	344050	413460	335700	373665	136630	227910	177660	187440	182410	2.04849
Chr1_1_790-sperm	K02017 modC; molybdate transport system ATP-binding protein [EC:7.3.2.5]	1	9	9	9	35	39.131	186830	165780	176360	196200	181292	61567	63669	145250	84247	88683.2	2.04427
Chr1_1_2815-sperm		1	23	23	23	36.8	90.549	467150	460560	473080	673900	518672	260680	196460	359080	198810	253758	2.04397
Chr1_1_891-sperm	K13038 coaBC, dfp; phosphopantothenoylcysteine decarboxylase / phosphopantothenate---cysteine ligase [EC:4.1.1.36 6.3.2.5]	1	10	10	10	41.2	41.359	477680	489380	476480	516360	489975	238080	116990	322820	281030	239730	2.04386
Chr1_1_408-sperm		1	18	18	18	48.6	48.147	1677000	1715600	1604800	1332100	1582375	624570	838140	927440	707860	774502	2.04309
Chr1_1_344-sperm	K18707 mtaB; threonylcarbamoyladenosine tRNA methylthiotransferase MtaB [EC:2.8.4.5]	1	14	14	14	51.7	46.578	510300	579310	592860	860560	635758	245810	204940	513240	282290	311570	2.0405
Chr1_1_1785-sperm	K18989 vexF; multidrug efflux pump	1	45	45	45	43	137.57	10198000	11313000	10674000	9582900	10441975	3862900	4306000	6571100	5772500	5128125	2.03622
Plas3_4_185-sperm		1	6	6	6	41.4	17.914	138010	118000	132490	143820	133080	59689	69043	64981	68012	65431.2	2.03389
Chr1_1_1331-sperm		1	8	8	8	46	24.332	351420	375030	354850	517030	399582	136290	181260	282940	186020	196628	2.03218
Chr1_1_2261-sperm		1	2	2	2	10.1	32.159	15167	24070	17515	30475	21806.8	8071.7	10581	13577		10743.2	2.02981
Chr1_1_357-sperm	K03572 mutL; DNA mismatch repair protein MutL	1	27	27	27	52.9	67.503	614090	656460	684010	903720	714570	347100	163810	572470	327080	352615	2.02649
Chr1_1_1640-sperm	K02619 pabC; 4-amino-4-deoxychorismate lyase [EC:4.1.3.38]	1	7	7	7	41	24.32	91052	118660	129990	168050	126938	61039	69645	67228	53020	62733	2.02346
Chr1_1_1322-sperm		1	1	1	1	31.2	7.3413	554360	893070	889850	752410	772422	507140	130310	243220	646660	381832	2.02294
Chr1_1_787-sperm	K11209 yghU, yfcG; GSH-dependent disulfide-bond oxidoreductase [EC:1.8.4.-]	1	6	6	6	30.6	25.969	338290	166300	221610	321920	262030	157450	85088	207050	68637	129556	2.02252
Plas3_4_66-sperm	K00449 pcaH; protocatechuate 3,4-dioxygenase, beta subunit [EC:1.13.11.3]	1	5	5	5	25.6	27.626	106470	92781	110610	174310	121043	53138	52193	107820	26340	59872.8	2.02167
Chr1_1_354-sperm	K11710 troB, mntB, znuC; manganese/zinc/iron transport system ATP- binding protein [EC:7.2.2.5]	1	17	17	17	80.2	28.923	2532500	2389000	2086700	2311000	2329800	1228100	966740	1240300	1175000	1152535	2.02146
Chr1_1_2980-sperm	K02563 murG; UDP-N-acetylglucosamine--N-acetylmuramyl-(pentapeptide) pyrophosphoryl-undecaprenol N-acetylglucosamine transferase [EC:2.4.1.227]	1	16	16	16	78.5	37.71	2165500	2170800	2356600	2641800	2333675	1063600	1059700	1353500	1146700	1155875	2.01897
Chr1_1_3195-sperm	K07552 bcr, tcaB; MFS transporter, DHA1 family, multidrug resistance protein	1	3	3	2	11.4	43.378	132110	211640	155850	92654	148064	63621	77045	84351	68994	73502.8	2.01439
Chr1_1_1003-sperm		1	8	8	8	12.2	94.505	175910	190870	155440	164110	171582	83134	89465	87309	81176	85271	2.0122
Chr1_1_488-sperm	K02527 kdtA, waaA; 3-deoxy-D-manno-octulosonic-acid transferase [EC:2.4.99.12 2.4.99.13 2.4.99.14 2.4.99.15]	1	13	13	13	43.1	45.285	376910	373450	378070	516280	411178	185090	186300	287380	158700	204368	2.01195
Chr1_1_2759-sperm	K15634 gpmB; 2,3-bisphosphoglycerate-dependent phosphoglycerate mutase [EC:5.4.2.11]	1	8	8	8	52.6	20.514	327990	342190	316670	578160	391252	209220	187810	206960	174960	194738	2.00913
Chr1_1_568-sperm	K06902 UMF1; MFS transporter, UMF1 family	1	4	4	4	11.9	48.875	356120	571300	693440	474680	523885	272330	248660	274770	247310	260768	2.00901
Chr1_1_1172-sperm		1	6	6	6	19.1	48.61	75850	63101	59462	102150	75140.8	35569		51691	25031	37430.3	2.00748
Chr1_1_2440-sperm		1	2	2	2	6	41.712	84371	70913	76617	78642	77635.8	22508	34858	62575	34778	38679.8	2.00714
Chr1_1_3118-sperm	K02337 dnaE; DNA polymerase III subunit alpha [EC:2.7.7.7]	1	45	45	45	44.7	129.62	1152100	1113500	1183500	1772700	1305450	555630	467090	1040500	540500	650930	2.00552
Chr1_1_1051-sperm	K02057 ABC.SS.P; simple sugar transport system permease protein	1	2	2	2	8	38.694	18301	30630	21984	15841	21689	11988	11341	6808.5	13183	10830.1	2.00265
Chr1_1_3112-sperm	K00382 DLD, lpd, pdhD; dihydrolipoamide dehydrogenase [EC:1.8.1.4]	1	19	19	19	62.9	47.701	638200	695860	825980	762680	730680	1583800	1595300	1320600	1347600	1461825	0.499841
Chr1_1_869-sperm	K07338 K07338; uncharacterized protein	1	4	4	4	17.9	37.123	38490	38499	133240	42330	63139.8	141470	115300	107770	140790	126332	0.49979
Chr1_1_146-sperm	K11069 potD; spermidine/putrescine transport system substrate-binding protein	1	8	8	8	38.3	37.083	75634	71031	85226	77691	77395.5	157270	174160	150410	137910	154938	0.499527
Chr1_1_1972-sperm	K01130 E3.1.6.1; arylsulfatase [EC:3.1.6.1]	1	11	11	11	25.7	58.168	53861	70602	86093	96465	76755.2	123980	212490	138440	140690	153900	0.498735
Chr1_1_1995-sperm		1	6	6	6	40.7	21.688	88986	47906	87963	109540	83598.8	161320	249230	121950	138910	167852	0.498049
Chr1_1_3880-sperm		1	8	8	8	39.6	35.788	200890	127500	174310	136400	159775	309510	403990	347210	225450	321540	0.496906
Chr1_1_1928-sperm		1	4	4	4	49.5	12.377	100850	83020	135930	166020	121455	169560	334440	206030	269910	244985	0.495765
Chr1_1_1608-sperm	K04078 groES, HSPE1; chaperonin GroES	1	13	13	13	95.8	10.158	17694000	18144000	18017000	15346000	17300250	31540000	49603000	26409000	32371000	34980750	0.494565
Chr1_1_1238-sperm	K03704 cspA; cold shock protein	1	4	3	3	73.5	7.3831	350780	520170	694050	811310	594078	924310	1573800	1202000	1118200	1.20458e+06	0.493183
Chr1_1_2925-sperm	K01556 KYNU, kynU; kynureninase [EC:3.7.1.3]	1	8	8	8	36.5	43.169	130550	123640	139770	167060	140255	307530	285840	295590	253910	285718	0.490887
Plas1_2_24-sperm		1	26	26	26	30.9	136.01	1131200	1120600	1090600	1204200	1136650	2405600	2462000	2086400	2328700	2320675	0.489793
Chr1_1_2727-sperm		1	15	15	15	66.7	38.299	9049100	9286900	10549000	9754700	9659925	20236000	22031000	17205000	19931000	19850750	0.486628
Chr1_1_2189-sperm	K01999 livK; branched-chain amino acid transport system substrate-binding protein	1	13	13	13	49	40.419	6780900	6968800	7490500	6922800	7040750	13523000	17671000	12658000	14140000	14498000	0.485636
Chr1_1_996-sperm	K01246 tag; DNA-3-methyladenine glycosylase I [EC:3.2.2.20]	1	5	5	5	29.8	21.927	50661	42178	51142	69588	53392.2	99017	131280	114360	97834	110623	0.482652
Chr1_1_1497-sperm		1	8	8	8	19.9	48.524	364980	358000	326790	344470	348560	767900	862580	656950	601770	722300	0.48257
Chr1_1_3194-sperm	K01966 PCCB, pccB; propionyl-CoA carboxylase beta chain [EC:6.4.1.3 2.1.3.15]	1	23	23	23	70.4	55.918	1695300	1700500	1847900	1867300	1777750	3597000	4370000	3376800	3395400	3684800	0.482455
Chr1_1_138-sperm	K19670 phnA; phosphonoacetate hydrolase [EC:3.11.1.2]	1	11	11	11	38.9	45.189	156660	138530	133310	138280	141695	312570	396390	214940	265080	297245	0.476694
Chr1_1_2341-sperm	K02899 RP-L27, MRPL27, rpmA; large subunit ribosomal protein L27	1	3	3	3	43.8	9.4027	695610	729930	764060	583360	693240	1281900	1941000	1194200	1401500	1454650	0.476568
Chr1_1_2788-sperm	K11690 dctM; C4-dicarboxylate transporter, DctM subunit	1	4	4	4	10.3	48.055	553830	737720	527460	446090	566275	1188500	1256700	966910	1344200	1.18908e+06	0.476231
Chr1_1_1478-sperm	K02002 proX; glycine betaine/proline transport system substrate-binding protein	1	9	9	9	42.3	33.982	749830	743900	879240	831710	801170	1673900	2123300	1249300	1698200	1686175	0.47514
Chr1_1_4196-sperm	K02895 RP-L24, MRPL24, rplX; large subunit ribosomal protein L24	1	5	5	5	50.5	10.918	2435000	1534800	2097100	1598300	1916300	3068700	5738900	3245600	4152000	4051300	0.473009
Chr1_1_71-sperm	K02055 ABC.SP.S; putative spermidine/putrescine transport system substrate-binding protein	1	10	10	10	43.6	38.33	1327300	1167000	1379900	1196700	1267725	2924200	2445600	2333900	3021100	2681200	0.47282
Chr1_1_1492-sperm		1	2	2	2	28	13.628	17672	35621	23249	30005	26636.8	35330	59166	56917	74855	56567	0.470889
Chr1_1_4270-sperm	K00060 tdh; threonine 3-dehydrogenase [EC:1.1.1.103]	1	14	14	14	51.7	37.958	448130	430580	472430	452170	450828	970870	1109800	884350	884890	962478	0.468403
Chr1_1_3402-sperm		1	1	1	1	2.7	46.734	6554.2	11231	7426.8	9098.7	8577.67	11024		20775	23152	18317	0.46829
Chr1_1_3678-sperm	K08309 slt; soluble lytic murein transglycosylase [EC:4.2.2.-]	1	6	6	6	12.6	74.824	11090	34724	31244	42477	29883.8	57068	47645	85269	65287	63817.2	0.468271
Chr1_1_2203-sperm	K02039 phoU; phosphate transport system protein	1	15	15	15	70.3	26.542	3528700	3487600	3531600	3027400	3393825	6120100	8080100	7093100	7704300	7249400	0.468153
Chr1_1_1225-sperm		1	2	2	2	7	50.359	8507		10412	19667	12862	24772	27575	34918	22966	27557.8	0.466729
Chr1_1_120-sperm	K02437 gcvH, GCSH; glycine cleavage system H protein	1	3	3	3	52.9	13.026	260350	235150	293360	287920	269195	453060	880470	364780	611140	577362	0.46625
Chr1_1_1023-sperm		1	3	3	3	58.8	7.4193	80926	76246	83591	80895	80414.5	129160	265500	139880	155490	172508	0.466151
Chr1_1_2914-sperm	K02035 ABC.PE.S; peptide/nickel transport system substrate-binding protein	1	26	26	26	74.6	60.76	4258700	3998700	4460200	4313200	4257700	9712800	10822000	7701100	8320200	9139025	0.465881
Chr1_1_4042-sperm		1	5	5	5	44.9	12.979	138190	107840	112580	87576	111546	235340	282490	221580	219070	239620	0.465514
Chr1_1_4211-sperm	K02892 RP-L23, MRPL23, rplW; large subunit ribosomal protein L23	1	6	6	6	76.5	10.766	3319200	3557300	3432100	3315300	3405975	7624500	8730900	5961100	6992400	7327225	0.464838
Chr1_1_1698-sperm		1	7	7	7	66	11.595	229380	287280	226650	290520	258458	440750	664140	571070	557550	558378	0.462872
Chr1_1_1958-sperm	K17315 gtsA, glcE; glucose/mannose transport system substrate-binding protein	1	15	15	15	62.2	44.13	1130800	1121700	1236400	1125700	1153650	2498300	3011300	2126200	2347700	2495875	0.462223
Chr1_1_3166-sperm		1	4	4	4	32.4	14.291	49323	114640	72167	51735	71966.2	194670	187730	79458	160960	155704	0.462198
Chr1_1_3773-sperm	K02035 ABC.PE.S; peptide/nickel transport system substrate-binding protein	1	35	35	35	65.6	75.89	3156200	2927500	3436700	3221500	3185475	7380000	8307400	5393200	6513000	6898400	0.46177
Chr1_1_3305-sperm	K01053 gnl, RGN; gluconolactonase [EC:3.1.1.17]	1	5	5	5	26.7	33.809	92376	112490	107810	147310	114996	268700	250240	226510	254780	250058	0.45988
Chr1_1_2876-sperm		1	4	4	4	37.3	14.596	36637	57025	63206	49972	51710	122580	140640	89426	98318	112741	0.458662
Chr1_1_4097-sperm		1	7	7	7	40.3	21.004	369190	350290	413820	399020	383080	818120	961250	800700	780880	840238	0.455919
Chr1_1_3706-sperm	K01724 PCBD, phhB; 4a-hydroxytetrahydrobiopterin dehydratase [EC:4.2.1.96]	1	4	4	4	62.9	11.255	207190	174870	168870	136570	171875	323800	492480	392440	304830	378388	0.45423
Chr1_1_218-sperm	K00852 rbsK, RBKS; ribokinase [EC:2.7.1.15]	1	4	4	4	15.2	30.356	37094	18645	39422	32305	31866.5	82779	79568	50363	68193	70225.8	0.453772
Chr1_1_258-sperm	K03769 ppiC; peptidyl-prolyl cis-trans isomerase C [EC:5.2.1.8]	1	13	13	13	64.7	30.929	850710	788060	860510	688960	797060	1884600	1865400	1496700	1793100	1759950	0.452888
Chr1_1_1573-sperm		1	6	6	6	44.7	20.521	150580	193300	163860	228010	183938	471460	440720	361020	354890	407022	0.45191
Chr1_1_539-sperm	K00128 ALDH; aldehyde dehydrogenase (NAD+) [EC:1.2.1.3]	1	19	19	19	62.1	53.005	6335900	5921600	6072300	6390600	6180100	12862000	15457000	12343000	14471000	13783250	0.448378
Chr1_1_3791-sperm		1	4	4	4	20.7	29.195	38467	16262	14993	14344	21016.5	37109	63548	45383	41707	46936.8	0.447762
Chr1_1_4093-sperm	K01555 FAH, fahA; fumarylacetoacetase [EC:3.7.1.2]	1	15	15	15	58	45.124	669370	672110	724440	656390	680578	1598500	1803400	1336200	1348100	1521550	0.447292
Chr1_1_2191-sperm		1	3	3	3	21.3	15.917	26574	15895	19475	18129	20018.2	44038	71810	35047	28586	44870.2	0.446136
Chr1_1_475-sperm	K02035 ABC.PE.S; peptide/nickel transport system substrate-binding protein	1	10	10	10	22.2	72.489	66749	84794	123710	106770	95505.8	207800	263540	206260	179210	214202	0.445867
Chr1_1_4094-sperm		1	9	9	9	39.2	34.661	434510	397170	462760	438300	433185	1134600	1094300	835560	822710	971792	0.445759
Chr1_1_4198-sperm	K02961 RP-S17, MRPS17, rpsQ; small subunit ribosomal protein S17	1	3	3	3	46.1	8.696	970230	645540	764450	855040	808815	1566600	1996600	1704800	2011800	1819950	0.444416
Chr1_1_2887-sperm	K13766 liuC; methylglutaconyl-CoA hydratase [EC:4.2.1.18]	1	9	9	9	42.3	27.609	115690	168770	147810	159530	147950	373410	375660	322110	261470	333162	0.444078
Plas3_4_76-sperm		1	3	3	3	15.8	27.131	14208	16006	17911	19960	17021.2	47085	44932	40725	20597	38334.8	0.444016
Chr1_1_2706-sperm	K01740 metY; O-acetylhomoserine (thiol)-lyase [EC:2.5.1.49]	1	22	22	22	68.6	45.837	4461100	4845900	5001100	4808200	4779075	11482000	10900000	10137000	10623000	10785500	0.443102
Chr1_1_2805-sperm	K03518 coxS; aerobic carbon-monoxide dehydrogenase small subunit [EC:1.2.5.3]	1	7	7	6	57.1	16.604	80494	55728	56381	79702	68076.2	168700	117170	173310	156280	153865	0.442441
Chr1_1_2421-sperm		1	5	5	5	30.6	21.354	107420	79820	93013	78157	89602.5	236360	231410	200080	146170	203505	0.440296
Chr1_1_2204-sperm	K07657 phoB; two-component system, OmpR family, phosphate regulon response regulator PhoB	1	11	11	11	55.9	25.966	247740	246040	250580	295180	259885	628520	619170	527950	587040	590670	0.439983
Chr1_1_4260-sperm		1	4	4	4	38.5	14.252	104410	64031	102710	116670	96955.2	228930	268720	234430	156480	222140	0.43646
Chr1_1_2800-sperm	K00528 fpr; ferredoxin/flavodoxin---NADP+ reductase [EC:1.18.1.2 1.19.1.1]	1	16	16	16	66.2	32.464	1946600	1872300	1880100	2606700	2076425	5284200	4196000	4635000	4931200	4761600	0.436077
Chr1_1_3021-sperm		1	3	3	3	34.5	12.416	126620	184450	217550	82200	152705	362790	352720	445760	242500	350942	0.435128
Chr1_1_449-sperm		1	4	4	4	18.8	32.817	32327	40428	44349	34789	37973.2	57999	128870	68849	93581	87324.8	0.434851
Chr1_1_1557-sperm		1	5	5	5	38	14.904	45045	30360	38458	32753	36654	83868	131910	67016	56073	84716.8	0.432665
Chr1_1_1980-sperm	K01802 E5.2.1.8; peptidylprolyl isomerase [EC:5.2.1.8]	1	6	6	6	42	18.908	971770	1046200	1089100	1008700	1.02894e+06	2025900	2963000	2182800	2342700	2378600	0.432583
Chr1_1_1683-sperm	K02902 RP-L28, MRPL28, rpmB; large subunit ribosomal protein L28	1	5	5	5	52.1	10.343	470430	490980	519650	405870	471732	784320	1573600	1069900	951420	1094810	0.430881
Chr1_1_129-sperm		1	7	7	7	30.9	36.203	213260	200720	212480	216450	210728	500180	585370	404600	474680	491208	0.428999
Chr1_1_1711-sperm		1	3	3	3	21.3	16.838	229620	218130	269670	216500	233480	521490	726760	440280	494220	545688	0.427864
Chr1_1_2686-sperm	K01130 E3.1.6.1; arylsulfatase [EC:3.1.6.1]	1	16	16	16	38.5	58.181	459170	450990	558710	524080	498238	1321000	1349000	986640	1007600	1166060	0.427283
Chr1_1_4096-sperm		1	4	4	4	87.7	7.0058	82162	87409	78203	58356	76532.5	219120	233080	164150	102900	179812	0.425624
Chr1_1_535-sperm	K00812 aspB; aspartate aminotransferase [EC:2.6.1.1]	1	10	9	9	36.1	42.676	185850	162840	159960	141190	162460	320630	469890	388330	350640	382372	0.424874
Chr1_1_720-sperm	K09386 K09386; uncharacterized protein	1	1	1	1	11.4	15.526	4895.8	9797	11632	10029	9088.45	20078	19939	23050	23839	21726.5	0.418312
Chr1_1_3410-sperm	K00799 GST, gst; glutathione S-transferase [EC:2.5.1.18]	1	4	4	4	27.3	18.241	218350	239040	192440	217900	216932	219550	691120	508350	680660	524920	0.413268
Chr1_1_3155-sperm		1	3	3	3	21.9	27.602	26019	30598	28932	10827	24094	50557	41895	65549	76686	58671.8	0.410658
Chr1_1_538-sperm		1	16	16	16	68.8	39.387	2904600	2292500	2551400	2691300	2609950	6687800	6900400	6075800	5845400	6377350	0.409253
Chr1_1_1621-sperm	K00958 sat, met3; sulfate adenylyltransferase [EC:2.7.7.4]	1	39	39	39	78.2	66.647	6170100	5799600	6309900	6675000	6238650	17208000	15519000	13966000	14626000	15329750	0.406964
Chr1_1_2917-sperm		1	4	4	4	14.6	36.294	58431	62687	57946	47406	56617.5	98546	173890	151370	136940	140186	0.403873
Plas1_2_52-sperm		1	2	2	2	37.5	10.884	1396000	937400	1968700	1835600	1534425	3410000	5339200	2428400	4096700	3818575	0.401832
Chr1_1_1286-sperm	K17323 glpQ; glycerol transport system permease protein	1	1	1	1	5.7	29.475	2004.9	115450	67379	88650	68371	126160	128450	235620	204630	173715	0.393581
Plas3_4_257-sperm	K01999 livK; branched-chain amino acid transport system substrate-binding protein	1	16	16	16	60.8	40.118	446320	497070	533430	516990	498452	1253900	1575000	1154500	1131800	1278800	0.389781
Chr1_1_3910-sperm	K07483 K07483; transposase	1	1	1	1	9.9	22.588	311430	331840	376900	523820	385998	1023000	393780	1376200	1169500	990620	0.389652
Chr1_1_434-sperm		1	19	19	19	77.8	41.436	408880	471190	527900	569100	494268	1329900	1569800	1176100	1039300	1278775	0.386516
Chr1_1_301-sperm	K11069 potD; spermidine/putrescine transport system substrate-binding protein	1	11	11	11	47	40.554	600070	514780	546920	507120	542222	1610000	1356800	1261500	1383200	1402875	0.386508
Chr1_1_2709-sperm	K00457 HPD, hppD; 4-hydroxyphenylpyruvate dioxygenase [EC:1.13.11.27]	1	23	23	23	80.5	40.74	1646700	1620800	1822200	2327300	1854250	4707800	3921400	6244100	4331700	4801250	0.386202
Chr1_1_429-sperm	K02613 paaE; ring-1,2-phenylacetyl-CoA epoxidase subunit PaaE	1	19	19	19	63.3	39.159	542520	494790	561760	612460	552882	1458100	1543300	1444900	1287200	1433375	0.385721
Chr1_1_1441-sperm	K03745 slyX; SlyX protein	1	2	2	2	39.1	7.3332	11193	17960	28361	6603.4	16029.4	19890	64440	43645	38668	41660.8	0.384759
Chr1_1_1820-sperm		1	4	4	4	9.8	50.684	16923	16689	7368.3	28779	17439.8	55171	56341	29496	40381	45347.2	0.384584
Chr1_1_2569-sperm	K00376 nosZ; nitrous-oxide reductase [EC:1.7.2.4]	1	26	26	26	54.1	69.965	2872300	2898300	3031500	3277600	3019925	8622900	8361700	7473200	7031200	7872250	0.383617
Chr1_1_3816-sperm	K01761 E4.4.1.11; methionine-gamma-lyase [EC:4.4.1.11]	1	5	5	5	20.4	42.488	44175	43434	45277	46476	44840.5	98002	141190	119210	112160	117640	0.381165
Chr1_1_1411-sperm		1	5	5	5	44.4	17.107	292760	289990	322710	405630	327772	900010	831670	853450	880630	866440	0.378298
Chr1_1_1715-sperm		1	4	4	4	51	14.649	50061	66806	53493	55676	56509	125040	142390	154760	175440	149408	0.378221
Chr1_1_1563-sperm	K01999 livK; branched-chain amino acid transport system substrate-binding protein	1	3	3	3	9.4	42.1	5487.5	6437.8	11293	8926.1	8036.1	31698	24037	22421	7608.1	21441	0.3748
Chr1_1_422-sperm	K02614 paaI; acyl-CoA thioesterase [EC:3.1.2.-]	1	4	4	4	39.9	16.357	53182	102400	65608	87372	77140.5	179340	230260	210110	203570	205820	0.374796
Chr1_1_2957-sperm	K02568 napB; nitrate reductase (cytochrome), electron transfer subunit	1	2	2	2	22.2	15.984	941	36761	29272	40808	26945.5	44730	70236	65218	107560	71936	0.374576
Chr1_1_423-sperm	K01912 paaK; phenylacetate-CoA ligase [EC:6.2.1.30]	1	11	11	11	36.7	48.584	331250	353770	293870	291700	317648	758810	932620	765890	955910	853308	0.372254
Chr1_1_3717-sperm		1	2	2	2	17.5	21.92	10273	11044	17432	21164	14978.2	44153	19887	48860	48342	40310.5	0.371572
Chr1_1_692-sperm		1	10	10	10	49.4	35.392	133450	141740	158630	148030	145462	367000	523210	350480	325460	391538	0.371516
Chr1_1_2061-sperm	K09005 K09005; uncharacterized protein	1	3	3	3	22.2	17.818	33843	28664	28627	30315	30362.2	31364	119770	100000	77948	82270.5	0.369054
Chr1_1_3403-sperm		1	3	3	3	17.6	20.067	17904	10638	11070	12980	13148	36086	40778	34827	31912	35900.8	0.366232
Chr1_1_1727-sperm		1	10	10	10	39.3	36.437	294780	232870	302160	305750	283890	828550	805800	686810	784250	776352	0.365672
Chr1_1_107-sperm		1	1	1	1	12.9	14.95	6464.5		6430.5	4978	5957.67	10889	19579	14464	21022	16488.5	0.361323
Chr1_1_427-sperm		1	5	5	5	48.5	18.604	34780	47875	38374	43043	41018	66211	113070	129240	147360	113970	0.359901
Chr1_1_1955-sperm		1	3	3	3	25.2	15.677	439170	499940	438620	397750	443870	1051000	1457000	1070000	1369400	1236850	0.358871
Chr1_1_428-sperm		1	12	12	12	66.3	27.243	1387900	1384300	1576700	1027700	1344150	3406100	4343800	2973700	4273600	3749300	0.358507
Chr1_1_431-sperm	K02611 paaC; ring-1,2-phenylacetyl-CoA epoxidase subunit PaaC [EC:1.14.13.149]	1	9	9	9	41.2	28.286	2258600	2568400	2279500	2263800	2342575	6586400	7590700	5351600	6663700	6548100	0.357749
Chr1_1_973-sperm		1	7	7	7	47.6	22.319	379150	301220	358750	257680	324200	790070	1198600	815010	842730	911602	0.355637
Chr1_1_3645-sperm		1	4	4	4	31.6	21.207	40800	23698	5088.5	92025	40402.9	107250	114220	130750	115190	116852	0.34576
Chr1_1_420-sperm	K02618 paaZ; oxepin-CoA hydrolase / 3-oxo-5,6-dehydrosuberyl-CoA semialdehyde dehydrogenase [EC:3.3.2.12 1.2.1.91]	1	20	20	20	46.9	72.278	284230	260420	316600	315010	294065	964850	904940	866820	707180	860948	0.34156
Chr1_1_3531-sperm	K01999 livK; branched-chain amino acid transport system substrate-binding protein	1	8	8	8	27.9	41.031	144700	90352	95354	111110	110379	391140	371710	275290	254880	323255	0.341461
Chr1_1_3577-sperm	K02002 proX; glycine betaine/proline transport system substrate-binding protein	1	1	1	1	5.1	34.735		3732.1	3179.8	3443	3451.63	8600.4		11429	10428	10152.5	0.33998
Chr1_1_4058-sperm	K10439 rbsB; ribose transport system substrate-binding protein	1	7	7	7	33.4	33.387	186600	183810	279530	258870	227202	705670	758020	706470	546050	679052	0.334588
Chr1_1_432-sperm	K02610 paaB; ring-1,2-phenylacetyl-CoA epoxidase subunit PaaB	1	8	8	8	77.7	10.76	605540	580970	530040	591200	576938	1789400	1700900	1677500	1773400	1735300	0.332471
Chr1_1_2566-sperm	K19341 nosY; Cu-processing system permease protein	1	2	2	2	9.5	28.501	15275	30487	13886	10714	17590.5	84365	39605	48686	41971	53656.8	0.327834
Chr1_1_3547-sperm	K00180 iorB; indolepyruvate ferredoxin oxidoreductase, beta subunit [EC:1.2.7.8]	1	9	9	9	25.3	54.669	23251	30482	26685	17472	24472.5	48827	74470	84349	94869	75628.8	0.323587
Chr1_1_837-sperm		1	4	4	4	48.1	5.8495	45703	38634	48243	69822	50600.5	128090	174240	166600	162930	157965	0.320327
Chr1_1_4087-sperm	K02909 RP-L31, rpmE; large subunit ribosomal protein L31	1	4	4	4	71.2	8.1443	1189800	1454900	1171900	1354100	1292675	2983100	4764200	4603100	3879500	4057475	0.318591
Chr1_1_1181-sperm	K02280 cpaC, rcpA; pilus assembly protein CpaC	1	5	5	5	12.8	50.11	31777	42637	120920	59626	63740	300960	224440	170630	108370	201100	0.316957
Chr1_1_4189-sperm	K02907 RP-L30, MRPL30, rpmD; large subunit ribosomal protein L30	1	7	7	7	66.1	7.0122	550080	508710	627230	467020	538260	1313600	2266100	1655400	1646700	1720450	0.31286
Plas1_2_17-sperm		1	6	6	6	11.5	80.92	91491	108320	99077	91940	97707	344220	339010	363700	266040	328242	0.297667
Chr1_1_4175-sperm	K02012 afuA, fbpA; iron(III) transport system substrate-binding protein	1	12	12	12	50.9	36.457	954740	954630	1030100	1020700	990042	3438300	3733600	3220300	3143600	3383950	0.29257
Chr1_1_430-sperm	K02612 paaD; ring-1,2-phenylacetyl-CoA epoxidase subunit PaaD	1	3	3	3	24.8	17.051	26999	35840	42157	25500	32624	115920	132820	121030	101100	117718	0.277138
Chr1_1_2789-sperm	K11689 dctQ; C4-dicarboxylate transporter, DctQ subunit	1	7	7	7	45.3	25.012	1552400	1605100	1193700	1171800	1380750	5567700	4740300	4949000	5491700	5187175	0.266185
Chr1_1_4147-sperm		1	17	17	16	78.4	37.856	1456700	1137400	1273400	1222200	1272425	5051900	5282700	4393200	4666900	4848675	0.262427
Chr1_1_3796-sperm	K02035 ABC.PE.S; peptide/nickel transport system substrate-binding protein	1	22	22	22	65.7	54.524	2443600	2506400	2393600	2521400	2466250	9677200	9155700	10143000	10069000	9761225	0.252658
Chr1_1_4180-sperm	K01999 livK; branched-chain amino acid transport system substrate-binding protein	1	18	18	18	60.7	45.813	550610	477580	531700	511290	517795	2362000	2319100	1951900	1911400	2136100	0.242402
Chr1_1_3794-sperm	K02034 ABC.PE.P1; peptide/nickel transport system permease protein	1	3	3	3	11.1	29.768	17546	42434	23755	23839	26893.5	139620	130670	84405	96185	112720	0.238587
Chr1_1_1281-sperm	K17321 glpV; glycerol transport system substrate-binding protein	1	27	27	27	60	63.758	980970	910570	1052300	938160	970500	4335100	4770300	3973800	3476700	4138975	0.234478
Plas3_4_98-sperm	K00259 ald; alanine dehydrogenase [EC:1.4.1.1]	1	2	1	1	5.7	38.479	455430	159920	3822.7	372480	247913	1544400	1036600	502340	1184200	1066885	0.232371
Chr1_1_630-sperm	K01999 livK; branched-chain amino acid transport system substrate-binding protein	1	7	7	7	25.6	42.505	18243	6774.5	26694	67737	29862.1	142540	78399	131240	186600	134695	0.221702
Chr1_1_1226-sperm		1	1	1	1	10.1	18.784	2901.3	2051.9	4650.1	4291.7	3473.75	12238		10441	25534	16071	0.21615
Chr1_1_1745-sperm	K01999 livK; branched-chain amino acid transport system substrate-binding protein	1	7	7	7	23.3	41.066	50603	63116	92290	51682	64422.8	301150	346700	231300	316420	298892	0.215538
Chr1_1_3485-sperm		1	38	38	38	50	123.37	687240	673380	629360	800330	697578	3335000	2860400	3749000	3119400	3265950	0.213591
Chr1_1_421-sperm	K15866 paaG; 2-(1,2-epoxy-1,2-dihydrophenyl)acetyl-CoA isomerase [EC:5.3.3.18]	1	11	11	11	53.6	27.89	110820	106920	122560	155190	123872	686980	732930	493050	440950	588478	0.210497
Chr1_1_2199-sperm	K02040 pstS; phosphate transport system substrate-binding protein	1	16	16	16	81.4	35.282	9138700	8231700	9469400	8574900	8853675	41213000	48454000	35611000	43386000	42166000	0.209972
Chr1_1_2639-sperm		1	2	2	2	26.7	11.244	47491	34350	41983	52891	44178.8	145100	293630	227110	189300	213785	0.20665
Chr1_1_4092-sperm	K00451 HGD, hmgA; homogentisate 1,2-dioxygenase [EC:1.13.11.5]	1	11	11	11	34.1	50.159	55436	50758	111030	75576	73200	417020	416450	342240	256850	358140	0.204389
Chr1_1_1468-sperm	K10227 smoE, mtlE; polyol transport system substrate-binding protein	1	4	4	4	18.5	44.706	16354	20717	14941	63332	28836	124010	212170	139670	133270	152280	0.189362
Chr1_1_3303-sperm	K02044 phnD; phosphonate transport system substrate-binding protein	1	16	16	16	70.3	31.689	2360500	1865000	2455800	2217800	2224775	13523000	16251000	11929000	13660000	13840750	0.160741
Chr1_1_2790-sperm	K11688 dctP; C4-dicarboxylate-binding protein DctP	1	20	20	20	85.9	36.371	2678000	2348300	2719300	2440000	2546400	16224000	19813000	13822000	17172000	16757750	0.151954
Chr1_1_3528-sperm		1	8	8	8	38.1	42.735	26361	65077	5487.8	64652	40394.4	198970	293630	336500	295000	281025	0.14374
Chr1_1_3527-sperm		1	6	6	6	12.5	66.705	19597	15345	21813	24931	20421.5	111240	229890	96552	146310	145998	0.139875
Chr1_1_75-sperm	K11073 potF, spuD, spuE; putrescine transport system substrate-binding protein	1	8	8	8	34.6	39.757	137430	18060	23547	45641	56169.5	528020	220700	304820	557620	402790	0.139451
Chr1_1_348-sperm		2	7	7	7	9.2	139.05	23169	21957	36004	42211	30835.2	279630	237370	266710	309450	273290	0.11283
Chr1_1_2693-sperm		1	3	3	3	20.4	29.587	4147.4	5462.6	4141.2	5601.5	4838.18	81243	29989	52060	35007	49574.8	0.0975935
Chr1_1_2796-sperm		1	5	5	5	70.6	11.242	478.54	1568.4	3600.1	24921	7642.01	73771	144760	146320	124530	122345	0.0624627
Chr1_1_2797-sperm	K00381 cysI; sulfite reductase (NADPH) hemoprotein beta-component [EC:1.8.1.2]	1	32	32	32	81.3	61.973	202060	228900	173490	306400	227712	8043400	7424400	11057000	8014300	8634775	0.0263716
Chr1_1_3146-sperm		1	6	6	6	36.4	19.089		3342.6	1685.8	6751	3926.47	97043	169870	187250	141610	148943	0.0263622
Chr1_1_2795-sperm	K02303 cobA; uroporphyrin-III C-methyltransferase [EC:2.1.1.107]	1	11	11	11	49.8	28.317	1982.5	2012	21466	5871.5	7833	295280	481190	538800	396530	427950	0.0183035
Chr1_1_2799-sperm		1	6	6	6	54.5	14.615	4849.4	5131.4	3668.3	4807.7	4614.2	112320	788400	557320	450620	477165	0.00967003
Chr1_1_1220-sperm		1	9	9	9	38.2	35.498	244.93	1638.1	1424.3		1102.44	282320	220060	223700	129900	213995	0.00515172
