# Supplementary material for: Anaerobic thiosulfate oxidation by the Roseobacter group is prevalent in marine biofilms
Source: Nat Commun. 2023 Apr 11;14:2033. doi: 10.1038/s41467-023-37759-4 (PMC10090131; doi:10.1038/s41467-023-37759-4)
Supplement: Supplementary file 6 — Source Data [file 41467_2023_37759_MOESM6_ESM.xlsx]

## Sheet: SourceData_Figure2
Strain	Biofilm#1A-1_	Biofilm#1B-1_	Biofilm#1C-1_	Biofilm#2013-1_	Biofilm#2013-2_	Biofilm#2013-3_	Biofilm#2014-1_1_	Biofilm#2014-2_1_	Biofilm#2014-3_1_	Biofilm#201707-1_1-	Biofilm#201707-2_1-	Biofilm#201707-3_1-	Biofilm#2A-1_	Biofilm#2B-1_	Biofilm#2C-1_	Biofilm#3A-1_	Biofilm#3B-1_	Biofilm#3C-1_	BiofilmAdd#MD202009_	BiofilmAdd#MD202011_	BiofilmAdd#MD202101_	BiofilmAdd#MD202103_	BiofilmAdd#MD202105_	BiofilmAdd#MD202107_	Biofilm#Al1-1_	Biofilm#Al2-1_	Biofilm#_B1_201712_1-	Biofilm#_B2_201712_1-	Biofilm#_B3_201712_1-	Biofilm#BeachB_1_1_	Biofilm#BeachB-2-1_	Biofilm#d6_1_1_	Biofilm#d6_2_1_	Biofilm#d6_3_1_	BiofilmGuerreroNegro#ERR5002013.	BiofilmGuerreroNegro#ERR5003292.	BiofilmGuerreroNegro#ERR5003994.	BiofilmGuerreroNegro#ERR5004781.	Biofilm#HKB11_1_1_	Biofilm#HKB11_3_1_	Biofilm#HKB9_1_1_	Biofilm#HKB9_2_1_	Biofilm#HKB9_3_1_	Biofilm#M4-1-1_	Biofilm#M4-2-1_	Biofilm#M4-3-1_	Biofilm#M5-1-1_	Biofilm#M5-2-1_	Biofilm#M5-3-1_
Aliiroseovarius crassostreae S044	57	64	67	113	166	190	81	71	108	86	64	43	61	74	73	69	41	51	76	115	79	181	313	61	65	55	119	81	86	70	58	64	87	133	32	25	22	21	64	70	54	39	94	115	116	108	106	100	70
Aliiroseovarius crassostreae S051	11	16	13	19	31	14	24	25	31	15	12	4	11	16	17	16	8	14	16	18	19	29	25	17	7	8	20	20	20	5	5	12	17	31	1	5	4	2	15	11	18	5	25	45	32	28	13	21	18
Aliiroseovarius crassostreae S056	33	42	50	179	339	181	233	403	364	47	30	53	59	72	96	62	53	42	22	43	70	95	16	24	18	21	161	165	157	15	14	84	67	69	2	4	11	5	68	63	72	68	106	70	66	49	24	35	26
Aliiroseovarius crassostreae S128	16	11	15	20	25	18	14	16	16	17	5	4	20	17	9	11	12	13	11	13	10	37	14	14	7	7	12	14	9	10	1	12	19	25	0	5	1	2	6	6	11	7	14	28	31	21	16	14	11
Aliiroseovarius crassostreae S137	118	131	132	237	245	214	206	234	239	121	112	57	151	120	159	149	136	107	101	287	168	606	76	98	107	86	186	136	165	87	53	170	209	318	30	23	29	29	111	122	122	98	195	310	297	266	152	165	151
Aliiroseovarius crassostreae S202	130	175	189	249	286	252	201	242	233	146	152	54	173	160	186	179	145	156	120	289	170	715	135	111	109	95	229	187	230	86	59	158	255	360	36	25	30	34	140	114	156	107	195	339	282	296	158	182	161
Aliiroseovarius crassostreae S204	31	32	44	74	79	80	58	62	82	33	25	15	48	38	64	58	47	44	29	85	55	122	25	48	28	14	50	52	73	36	14	44	64	91	9	8	5	4	27	37	36	23	53	98	87	81	37	54	55
Aliiroseovarius crassostreae S212	97	116	120	203	230	197	187	198	193	127	101	40	128	132	137	137	92	115	108	210	137	457	97	112	105	67	162	168	152	75	43	151	186	271	22	12	18	19	115	90	116	93	168	291	244	248	148	154	155
Aliiroseovarius sp. M344	184	231	257	389	409	401	341	368	360	259	198	98	231	198	259	239	190	213	216	454	462	813	436	202	174	138	342	283	338	126	87	269	339	497	46	45	55	49	226	200	248	164	333	613	533	535	267	309	257
Jannaschia sp. M317	479	537	603	971	1072	895	769	714	771	480	387	234	563	476	607	601	422	496	1928	3125	809	4696	782	1180	411	314	604	558	550	1393	1006	410	606	1084	324	317	289	311	377	279	371	261	638	582	571	560	354	341	328
Jannaschia sp. W003	349	374	383	848	999	828	589	597	571	462	362	237	320	320	393	334	252	274	3849	6065	893	6158	1013	1851	500	431	390	363	409	4978	3804	305	474	935	1021	1062	1055	992	280	239	369	257	490	278	233	228	219	227	217
Leisingera aquaemixtae M583	153	165	166	353	354	299	293	271	274	155	144	73	206	148	191	159	118	143	272	528	252	646	168	248	161	114	208	174	204	233	201	194	219	360	117	150	128	111	154	154	142	112	262	233	242	228	141	161	157
Leisingera aquaemixtae M597	347	439	493	849	963	825	672	768	690	493	395	196	481	446	512	453	341	376	640	1372	639	2252	364	557	457	321	585	488	577	546	467	460	581	905	295	309	323	299	383	338	416	301	661	648	569	501	346	351	350
Leisingera aquaemixtae M602	31	51	43	89	94	69	71	77	97	47	28	20	40	33	46	47	26	39	69	128	71	97	44	59	45	34	71	59	46	58	41	60	79	86	25	22	20	23	29	42	42	18	56	62	52	51	32	33	37
Leisingera aquaemixtae S166	46	57	73	131	131	122	106	115	112	63	69	33	81	76	76	65	62	53	76	208	101	202	78	106	66	56	86	81	94	72	66	79	90	160	29	36	43	32	55	46	35	47	104	103	87	77	35	43	52
Leisingera caerulea M561	33	41	40	70	87	77	65	57	64	44	39	12	48	40	29	46	25	30	54	109	53	121	43	53	35	21	53	49	47	44	33	48	48	81	18	11	13	21	28	27	29	35	54	67	43	54	38	51	29
Leisingera caerulea S122	43	45	68	106	106	121	106	86	86	63	72	30	78	59	93	73	44	51	73	160	79	146	63	91	61	36	72	63	68	60	53	65	79	115	44	44	29	32	45	40	46	30	62	108	87	89	61	61	61
Leisingera caerulea S141	113	109	130	225	253	216	182	189	223	135	123	39	125	132	152	140	84	93	137	329	184	427	106	166	128	93	172	139	149	166	106	142	177	222	67	71	73	79	96	77	116	81	185	188	169	150	108	138	88
Leisingera caerulea S185	99	94	131	179	236	206	164	160	180	115	101	42	114	116	147	128	72	98	138	290	153	375	113	145	101	91	151	138	134	140	112	144	166	207	70	74	64	74	96	91	117	71	177	179	171	133	83	102	88
Leisingera caerulea S216	236	257	320	540	622	520	450	448	477	307	256	124	306	256	331	308	230	265	385	844	412	1088	284	333	325	232	370	328	344	380	270	339	382	596	166	162	169	170	249	207	279	172	432	482	420	370	246	261	278
Leisingera sp. M523	60	70	80	122	151	108	99	116	120	66	48	34	67	64	89	86	52	74	80	130	104	154	72	71	52	44	93	93	90	41	27	75	106	143	21	21	17	11	49	45	56	37	113	135	162	111	63	79	75
Leisingera sp. M527	146	190	199	343	413	341	316	304	338	208	136	80	234	180	217	223	149	161	193	452	270	644	183	200	172	120	273	243	261	138	107	240	330	392	56	66	62	54	183	131	172	149	327	388	338	338	203	186	206
Leisingera sp. M658	108	100	124	193	209	213	185	183	186	117	85	49	106	97	125	155	101	101	108	259	168	387	114	152	104	77	169	139	172	94	57	156	160	229	37	46	33	43	109	89	107	75	184	234	207	200	139	139	124
Leisingera sp. S132	238	304	334	615	692	615	528	503	588	351	305	130	338	305	359	333	257	270	379	826	433	1386	278	365	367	239	435	416	459	368	273	438	483	735	200	162	187	131	247	221	279	220	517	525	495	413	298	326	288
Phaeobacter inhibens M619	6	7	12	16	26	12	19	18	19	11	5	5	7	11	9	11	9	8	7	27	10	25	14	15	6	4	17	8	15	5	4	13	19	29	2	3	2	2	12	8	5	4	18	16	23	29	8	9	17
Phaeobacter inhibens M623	16	22	17	40	29	33	24	27	24	17	11	7	26	22	20	24	15	22	18	36	35	35	30	27	10	9	18	23	19	12	3	16	23	39	1	5	4	1	19	14	24	26	26	46	40	43	31	21	16
Phaeobacter inhibens M624	18	17	17	41	44	32	32	32	31	16	18	8	24	21	20	16	23	16	21	69	32	84	28	15	21	11	32	30	34	5	8	33	43	53	4	3	4	3	12	11	18	29	36	54	54	38	28	34	28
Phaeobacter inhibens M625	25	25	29	62	72	55	45	48	60	25	30	17	35	32	41	42	32	21	23	54	44	119	24	25	34	22	46	38	45	23	4	40	38	68	6	5	6	6	29	30	40	30	54	83	71	62	36	63	41
Phaeobacter inhibens M626	74	83	101	148	129	135	142	132	164	76	59	44	98	101	94	118	67	85	77	178	118	408	65	60	56	45	132	102	128	33	26	112	148	193	15	13	8	10	95	79	72	53	142	183	158	164	86	88	88
Phaeobacter inhibens M627	4	6	7	9	13	17	14	5	11	4	6	2	8	7	7	5	1	8	3	6	10	22	3	4	5	3	10	7	7	2	5	8	14	9	0	1	0	0	5	3	6	10	12	14	9	13	7	8	5
Phaeobacter inhibens M628	80	77	105	35	41	24	31	33	33	17	12	6	95	99	145	101	86	86	22	79	41	18	47	32	13	16	40	25	33	7	9	30	37	49	1	1	0	0	11	16	17	10	33	58	55	26	20	35	32
Phaeobacter inhibens M631	43	30	41	71	64	72	60	68	68	30	31	22	53	43	38	27	42	30	28	109	64	149	39	34	28	27	54	59	66	18	21	65	82	101	10	9	3	8	41	24	49	37	61	91	75	73	42	51	35
Phaeobacter inhibens M632	47	65	56	110	119	104	111	98	138	58	61	12	73	47	91	72	47	62	47	179	100	209	67	41	54	35	108	100	95	42	25	89	90	150	15	17	11	15	48	68	86	45	113	164	147	96	87	97	75
Phaeobacter inhibens M633	2	5	9	11	11	13	9	17	11	12	6	3	4	4	8	8	7	15	3	8	12	11	9	8	4	5	15	11	15	8	6	4	8	16	1	1	0	2	12	3	5	3	18	18	15	11	10	14	5
Phaeobacter inhibens M634	4	16	6	24	23	27	20	15	24	10	12	6	12	8	16	12	9	11	21	21	35	31	15	14	13	7	28	14	18	8	5	19	14	33	2	2	0	1	12	15	11	9	15	24	18	21	14	12	15
Phaeobacter inhibens M635	32	24	25	51	54	53	42	46	40	23	29	9	30	20	30	27	18	29	23	91	39	69	21	29	18	13	51	39	32	21	11	56	36	54	5	11	3	6	16	29	31	13	43	81	73	52	28	28	33
Phaeobacter inhibens M636	35	32	49	74	72	68	48	75	56	32	30	18	46	49	52	39	35	32	31	83	52	109	36	29	35	19	57	45	49	22	16	49	45	83	8	12	1	6	35	34	27	16	63	80	80	53	28	53	41
Phaeobacter inhibens M643	45	42	50	88	93	62	74	65	90	38	56	12	57	53	54	47	42	45	28	76	87	100	28	50	33	24	72	69	67	23	21	77	75	106	5	7	11	5	47	41	44	29	63	123	105	97	55	43	57
Phaeobacter inhibens M644	2	7	5	13	19	14	13	12	18	5	2	2	7	10	15	11	7	4	7	18	15	57	8	14	2	3	6	7	11	2	4	8	9	15	1	1	1	4	13	9	10	4	7	16	11	11	9	5	7
Phaeobacter inhibens M646	10	16	15	33	33	28	31	34	42	18	10	6	15	16	19	30	12	16	21	46	34	59	29	18	10	13	28	37	24	12	10	35	19	45	5	6	3	1	6	10	10	14	25	38	34	32	18	21	12
Phaeobacter inhibens M647	25	37	46	62	85	82	81	69	87	48	45	10	50	28	46	41	34	33	54	97	62	134	40	44	37	28	67	67	75	37	31	61	55	104	12	14	11	13	37	45	37	43	72	94	100	80	51	70	60
Phaeobacter inhibens M650	8	15	11	16	22	18	14	19	22	5	5	7	14	10	10	9	11	12	17	22	19	20	13	7	14	7	23	14	10	3	6	19	23	29	5	4	2	0	14	13	13	14	13	27	26	19	7	24	11
Roseicyclus sp. M385	177	204	241	342	374	356	308	311	303	221	162	84	273	231	249	251	210	221	279	647	324	1002	298	213	160	118	315	285	289	185	172	209	268	465	50	63	58	48	166	155	176	149	272	471	423	383	184	207	241
Ruegeria conchae M340	190	215	217	717	737	678	656	653	626	236	204	140	227	192	243	232	186	215	163	312	256	549	150	150	530	335	971	800	917	95	49	478	569	783	28	24	30	25	376	350	457	261	1359	575	643	500	397	459	366
Sulfitobacter mediterraneus M342	246	253	342	546	566	529	530	565	578	252	187	77	332	277	374	308	229	262	267	1124	855	2386	662	441	155	131	535	496	490	73	55	377	429	700	13	16	20	13	256	207	264	176	473	1360	1220	1094	339	403	386
Sulfitobacter pontiacus W028	199	215	269	319	398	357	308	328	336	157	105	67	252	206	247	273	187	213	233	1016	517	1730	447	275	109	97	337	306	322	144	72	240	253	462	39	33	45	42	148	140	175	126	268	377	336	329	173	169	175
Sulfitobacter sp. M368	165	173	201	312	346	301	310	357	364	144	107	54	233	186	256	216	155	174	198	887	580	1424	735	406	121	70	335	279	323	82	33	241	271	454	13	17	18	12	176	130	182	120	265	553	511	439	208	198	227
Sulfitobacter sp. S190	314	339	383	516	547	471	472	454	486	227	184	86	366	344	388	371	264	282	608	2014	1076	2965	793	488	123	115	449	407	450	286	175	285	342	610	71	68	76	71	199	170	255	130	401	430	436	372	203	214	193
Sulfitobacter sp. S223	100	93	134	175	179	168	163	170	166	76	65	34	110	99	114	103	87	94	113	1951	3367	4242	1056	119	46	44	178	188	159	60	31	171	152	224	14	8	10	18	88	61	122	70	187	239	245	203	126	131	93
Sulfitobacter sp. W002	285	360	382	572	624	543	501	527	533	247	198	115	377	338	440	395	255	296	393	1333	697	2466	463	388	211	153	502	435	511	254	168	323	413	659	92	76	75	74	227	197	269	199	453	526	478	402	225	271	241
Sulfitobacter sp. W027	115	152	172	260	288	244	252	234	226	123	102	41	159	154	171	147	137	139	199	834	345	1213	344	212	88	67	228	202	212	125	79	136	171	323	32	30	34	39	103	88	124	110	190	230	218	212	91	116	111
Sulfitobacter sp. W074	155	176	200	275	306	304	259	257	269	122	100	54	159	177	187	205	121	165	206	745	462	1205	342	211	115	74	260	222	205	138	83	191	211	328	53	34	31	45	100	116	130	89	210	248	252	198	117	143	126
Yoonia sp. S2214	84	94	137	142	164	155	162	160	168	71	68	41	119	92	138	105	90	80	273	972	2154	1718	1271	485	50	41	282	277	226	62	43	119	182	347	11	9	8	9	125	89	128	67	149	318	301	288	139	128	134
Rhodobacteraceae sp. M382	177	210	187	315	359	329	340	363	346	200	159	83	218	195	228	230	164	185	132	318	315	632	213	174	187	116	337	327	355	45	41	297	311	462	21	32	22	19	218	174	212	147	346	518	513	464	250	276	252
[truncated: 290 more columns]

## Sheet: SourceData_Figure3
202009	KEGG	Rank	Expression		202011	KEGG	Rank	Expression		202101	KEGG	Rank	Expression		202103	KEGG	Rank	Expression		202105	KEGG	Rank	Expression		202107	KEGG	Rank	Expression
SOXZ	K17227	242	0.456721		SOXZ	K17227	242	0.450921		SOXZ	K17227	164	1.43203		SOXZ	K17227	114	2.81225		SOXZ	K17227	232	0.0410084		SOXY	K17226	78	4.4459
SOXY	K17226	210	0.746571		SOXY	K17226	211	0.815566		SOXY	K17226	101	3.68787		SOXY	K17226	90	3.70127		SOXY	K17226	213	0.0772836		SOXB	K17224	105	3.01785
SOXX	K17223	243	0.439995		SOXX	K17223	221	0.623448		SOXX	K17223	170	1.17386		SOXX	K17223	136	2.1869		SOXX	K17223	245	0.0261735		SOXA	K17222	124	2.39277
SOXD	K22622	308	0.14778		SOXD	K22622	284	0.238838		SOXD	K22622	212	0.603999		SOXD	K22622	215	0.668264		SOXD	K22622	334	0.00352877		SOXX	K17223	139	1.8734
SOXC	K17225	275	0.245156		SOXC	K17225	259	0.343782		SOXC	K17225	203	0.675324		SOXC	K17225	170	1.32728		SOXC	K17225	267	0.0120292		SOXC	K17225	141	1.77494
SOXB	K17224	296	0.18287		SOXB	K17224	280	0.259078		SOXB	K17224	187	0.809489		SOXB	K17224	182	1.1855		SOXB	K17224	326	0.00393348		SOXD	K22622	156	1.51227
SOXA	K17222	219	0.597827		SOXA	K17222	222	0.618209		SOXA	K17222	174	1.14703		SOXA	K17222	133	2.24679		SOXA	K17222	244	0.0294457		SOXZ	K17227	174	1.017
OTHER-ENERGY	K17228	466	0		OTHER-ENERGY	K02703	1	712.673		OTHER-ENERGY	K02703	1	418.846		OTHER-ENERGY	K02703	1	777.109		OTHER-ENERGY	K17228	384	0.000830674		OTHER-ENERGY	K17228	317	0.0520874
OTHER-ENERGY	K02703	1	649.537		OTHER-ENERGY	K02690	2	198.785		OTHER-ENERGY	K02690	2	90.186		OTHER-ENERGY	K02705	2	117.619		OTHER-ENERGY	K02703	1	60.8958		OTHER-ENERGY	K20035	1	39.9999
OTHER-ENERGY	K02689	2	389.963		OTHER-ENERGY	K02689	3	189.618		OTHER-ENERGY	K02705	3	72.0631		OTHER-ENERGY	K02706	3	81.2931		OTHER-ENERGY	K02112	2	30.5382		OTHER-ENERGY	K02703	2	35.4152
OTHER-ENERGY	K02690	3	385.723		OTHER-ENERGY	K02706	4	104.588		OTHER-ENERGY	K01601	4	67.4861		OTHER-ENERGY	K01601	4	74.4426		OTHER-ENERGY	K02112	3	30.5382		OTHER-ENERGY	K00626	3	34.7676
OTHER-ENERGY	K05377	4	191.984		OTHER-ENERGY	K02705	5	103.37		OTHER-ENERGY	K02689	5	65.6284		OTHER-ENERGY	K02690	5	65.6859		OTHER-ENERGY	K01682	4	30.3566		OTHER-ENERGY	K02111	4	29.5365
OTHER-ENERGY	K05376	5	170.02		OTHER-ENERGY	K01601	6	76.9997		OTHER-ENERGY	K02706	6	55.4764		OTHER-ENERGY	K02111	6	63.0327		OTHER-ENERGY	K02109	5	21.5537		OTHER-ENERGY	K02111	5	29.5365
OTHER-ENERGY	K01601	6	145.366		OTHER-ENERGY	K02111	7	61.3648		OTHER-ENERGY	K02111	7	50.8504		OTHER-ENERGY	K02111	7	63.0327		OTHER-ENERGY	K02109	6	21.5537		OTHER-ENERGY	K01681	6	24.2984
OTHER-ENERGY	K02706	7	125.297		OTHER-ENERGY	K02111	8	61.3648		OTHER-ENERGY	K02111	8	50.8504		OTHER-ENERGY	K02112	8	61.1722		OTHER-ENERGY	K02111	7	21.4867		OTHER-ENERGY	K02112	7	23.4439
OTHER-ENERGY	K02705	8	105.702		OTHER-ENERGY	K02112	9	53.3604		OTHER-ENERGY	K02112	9	44.7402		OTHER-ENERGY	K02112	9	61.1722		OTHER-ENERGY	K02111	8	21.4867		OTHER-ENERGY	K02112	8	23.4439
OTHER-ENERGY	K02093	9	76.8357		OTHER-ENERGY	K02112	10	53.3604		OTHER-ENERGY	K02112	10	44.7402		OTHER-ENERGY	K02689	10	50.3467		OTHER-ENERGY	K00239	9	18.4307		OTHER-ENERGY	K02109	9	20.4834
OTHER-ENERGY	K02285	10	76.0026		OTHER-ENERGY	K05376	11	39.247		OTHER-ENERGY	K02274	11	42.8914		OTHER-ENERGY	K02110	11	44.5495		OTHER-ENERGY	K00239	10	18.4307		OTHER-ENERGY	K02109	10	20.4834
OTHER-ENERGY	K02092	11	73.3935		OTHER-ENERGY	K05377	12	37.1581		OTHER-ENERGY	K05377	12	32.2094		OTHER-ENERGY	K02110	12	44.5495		OTHER-ENERGY	K00024	11	17.0147		OTHER-ENERGY	K00336	11	19.9241
OTHER-ENERGY	K02111	12	73.2362		OTHER-ENERGY	K02704	13	33.6376		OTHER-ENERGY	K02109	13	25.5013		OTHER-ENERGY	K02274	13	41.901		OTHER-ENERGY	K00024	12	17.0147		OTHER-ENERGY	K00123	12	19.1028
OTHER-ENERGY	K02111	13	73.2362		OTHER-ENERGY	K02274	14	32.8191		OTHER-ENERGY	K02109	14	25.5013		OTHER-ENERGY	K01602	14	27.4946		OTHER-ENERGY	K00024	13	17.0147		OTHER-ENERGY	K00239	13	19.1027
OTHER-ENERGY	K02284	14	67.5244		OTHER-ENERGY	K02284	15	28.5154		OTHER-ENERGY	K02110	15	23.2567		OTHER-ENERGY	K02704	15	27.4813		OTHER-ENERGY	K01610	14	16.9223		OTHER-ENERGY	K00239	14	19.1027
OTHER-ENERGY	K02704	15	60.7234		OTHER-ENERGY	K02093	16	25.2333		OTHER-ENERGY	K02110	16	23.2567		OTHER-ENERGY	K05377	16	26.1382		OTHER-ENERGY	K00615	15	15.9759		OTHER-ENERGY	K02274	15	18.5494
OTHER-ENERGY	K02112	16	54.7008		OTHER-ENERGY	K02110	17	24.4999		OTHER-ENERGY	K00626	17	20.837		OTHER-ENERGY	K02109	17	25.6382		OTHER-ENERGY	K02115	16	15.9656		OTHER-ENERGY	K00265	16	18.299
OTHER-ENERGY	K02112	17	54.7008		OTHER-ENERGY	K02110	18	24.4999		OTHER-ENERGY	K20035	18	20.4224		OTHER-ENERGY	K02109	18	25.6382		OTHER-ENERGY	K02115	17	15.9656		OTHER-ENERGY	K01915	17	17.4311
OTHER-ENERGY	K02692	18	36.9855		OTHER-ENERGY	K02691	19	23.8825		OTHER-ENERGY	K05376	19	20.1047		OTHER-ENERGY	K05376	19	22.157		OTHER-ENERGY	K00240	18	15.8447		OTHER-ENERGY	K02275	18	14.1628
OTHER-ENERGY	K02699	19	36.4039		OTHER-ENERGY	K02109	20	23.8398		OTHER-ENERGY	K02092	20	18.2727		OTHER-ENERGY	K02115	20	21.1457		OTHER-ENERGY	K00240	19	15.8447		OTHER-ENERGY	K00411	19	13.5277
OTHER-ENERGY	K02691	20	36.3028		OTHER-ENERGY	K02109	21	23.8398		OTHER-ENERGY	K01602	21	16.8573		OTHER-ENERGY	K02115	21	21.1457		OTHER-ENERGY	K02113	20	15.6508		OTHER-ENERGY	K00024	20	11.9692
OTHER-ENERGY	K02274	21	35.8711		OTHER-ENERGY	K02092	22	21.9603		OTHER-ENERGY	K02115	22	15.9204		OTHER-ENERGY	K02114	22	16.865		OTHER-ENERGY	K02113	21	15.6508		OTHER-ENERGY	K00024	21	11.9692
OTHER-ENERGY	K02096	22	33.779		OTHER-ENERGY	K02635	23	21.2373		OTHER-ENERGY	K02115	23	15.9204		OTHER-ENERGY	K02114	23	16.865		OTHER-ENERGY	K00134	22	15.5914		OTHER-ENERGY	K00024	22	11.9692
OTHER-ENERGY	K02108	23	32.189		OTHER-ENERGY	K02637	24	20.4321		OTHER-ENERGY	K00024	24	15.0231		OTHER-ENERGY	K00626	24	16.2107		OTHER-ENERGY	K05601	23	14.3923		OTHER-ENERGY	K02115	23	11.7955
OTHER-ENERGY	K02108	24	32.189		OTHER-ENERGY	K02115	25	20.3953		OTHER-ENERGY	K00024	25	15.0231		OTHER-ENERGY	K00134	25	16.1372		OTHER-ENERGY	K02567	24	13.6217		OTHER-ENERGY	K02115	24	11.7955
OTHER-ENERGY	K02694	25	31.8183		OTHER-ENERGY	K02115	26	20.3953		OTHER-ENERGY	K00024	26	15.0231		OTHER-ENERGY	K01915	26	14.9966		OTHER-ENERGY	K01902	25	13.5793		OTHER-ENERGY	K02113	25	11.1435
OTHER-ENERGY	K02637	26	30.4834		OTHER-ENERGY	K01602	27	19.0885		OTHER-ENERGY	K00239	27	14.8935		OTHER-ENERGY	K02113	27	14.453		OTHER-ENERGY	K00241	26	13.1835		OTHER-ENERGY	K02113	26	11.1435
OTHER-ENERGY	K02635	27	29.828		OTHER-ENERGY	K02285	28	17.6376		OTHER-ENERGY	K00239	28	14.8935		OTHER-ENERGY	K02113	28	14.453		OTHER-ENERGY	K00241	27	13.1835		OTHER-ENERGY	K01903	27	11.109
OTHER-ENERGY	K01602	28	28.7645		OTHER-ENERGY	K02108	29	17.2883		OTHER-ENERGY	K01681	29	14.67		OTHER-ENERGY	K02108	29	13.826		OTHER-ENERGY	K02114	28	12.9895		OTHER-ENERGY	K02114	28	11.0862
OTHER-ENERGY	K01624	29	27.0564		OTHER-ENERGY	K02108	30	17.2883		OTHER-ENERGY	K02093	30	14.367		OTHER-ENERGY	K02108	30	13.826		OTHER-ENERGY	K02114	29	12.9895		OTHER-ENERGY	K02114	29	11.0862
OTHER-ENERGY	K01624	30	27.0564		OTHER-ENERGY	K02096	31	17.2687		OTHER-ENERGY	K00134	31	14.2911		OTHER-ENERGY	K02092	31	13.5645		OTHER-ENERGY	K00404	30	12.8381		OTHER-ENERGY	K08738	30	11.0775
OTHER-ENERGY	K11532	31	26.8159		OTHER-ENERGY	K01624	32	16.4585		OTHER-ENERGY	K02113	32	14.2401		OTHER-ENERGY	K02093	32	13.3083		OTHER-ENERGY	K01689	31	12.4742		OTHER-ENERGY	K02690	31	10.9584
OTHER-ENERGY	K11532	32	26.8159		OTHER-ENERGY	K01624	33	16.4585		OTHER-ENERGY	K02113	33	14.2401		OTHER-ENERGY	K00024	33	13.106		OTHER-ENERGY	K00406	32	12.4089		OTHER-ENERGY	K00333	32	10.8251
OTHER-ENERGY	K05378	33	25.7758		OTHER-ENERGY	K00615	34	16.1614		OTHER-ENERGY	K00412	34	13.83		OTHER-ENERGY	K00024	34	13.106		OTHER-ENERGY	K01903	33	12.3817		OTHER-ENERGY	K00335	33	10.0273
OTHER-ENERGY	K02290	34	25.4978		OTHER-ENERGY	K01915	35	16.1206		OTHER-ENERGY	K01915	35	13.7677		OTHER-ENERGY	K00024	35	13.106		OTHER-ENERGY	K00600	34	12.1933		OTHER-ENERGY	K00615	34	9.92705
OTHER-ENERGY	K02109	35	23.2455		OTHER-ENERGY	K00239	36	15.9567		OTHER-ENERGY	K00123	36	13.2425		OTHER-ENERGY	K02635	36	12.3126		OTHER-ENERGY	K02110	35	12.1408		OTHER-ENERGY	K15987	35	9.90042
OTHER-ENERGY	K02109	36	23.2455		OTHER-ENERGY	K00239	37	15.9567		OTHER-ENERGY	K02285	37	12.6637		OTHER-ENERGY	K02284	37	11.7928		OTHER-ENERGY	K02110	36	12.1408		OTHER-ENERGY	K00412	36	9.39217
OTHER-ENERGY	K00615	37	22.424		OTHER-ENERGY	K02113	38	15.7653		OTHER-ENERGY	K15987	38	12.6247		OTHER-ENERGY	K20035	38	11.3822		OTHER-ENERGY	K02108	37	11.8234		OTHER-ENERGY	K02689	37	9.33982
OTHER-ENERGY	K02110	38	22.3991		OTHER-ENERGY	K02113	39	15.7653		OTHER-ENERGY	K01902	39	12.573		OTHER-ENERGY	K02275	39	11.372		OTHER-ENERGY	K02108	38	11.8234		OTHER-ENERGY	K00134	38	9.05865
OTHER-ENERGY	K02110	39	22.3991		OTHER-ENERGY	K00412	40	14.1849		OTHER-ENERGY	K00381	40	12.2209		OTHER-ENERGY	K01681	40	11.028		OTHER-ENERGY	K00031	39	11.6201		OTHER-ENERGY	K01610	39	8.94187
OTHER-ENERGY	K02115	40	21.686		OTHER-ENERGY	K01903	41	13.8853		OTHER-ENERGY	K02114	41	11.8937		OTHER-ENERGY	K01902	41	10.6281		OTHER-ENERGY	K00412	40	11.2375		OTHER-ENERGY	K00341	40	8.76453
OTHER-ENERGY	K02115	41	21.686		OTHER-ENERGY	K02275	42	13.6312		OTHER-ENERGY	K02114	42	11.8937		OTHER-ENERGY	K00412	42	10.4012		OTHER-ENERGY	K00413	41	10.97		OTHER-ENERGY	K15551	41	8.73689
OTHER-ENERGY	K01915	42	16.0042		OTHER-ENERGY	K20035	43	13.2898		OTHER-ENERGY	K01903	43	11.7553		OTHER-ENERGY	K02637	43	10.3912		OTHER-ENERGY	K00411	42	10.7397		OTHER-ENERGY	K00640	42	8.65529
OTHER-ENERGY	K02693	43	15.7803		OTHER-ENERGY	K01902	44	13.0348		OTHER-ENERGY	K02704	44	11.5266		OTHER-ENERGY	K00615	44	10.1698		OTHER-ENERGY	K00265	43	10.5288		OTHER-ENERGY	K01902	43	8.49614
OTHER-ENERGY	K02275	44	15.2932		OTHER-ENERGY	K02693	45	12.9393		OTHER-ENERGY	K02108	45	11.3874		OTHER-ENERGY	K02285	45	10.1437		OTHER-ENERGY	K00405	44	10.2575		OTHER-ENERGY	K01895	44	8.46347
OTHER-ENERGY	K20035	45	14.8035		OTHER-ENERGY	K02692	46	12.49		OTHER-ENERGY	K02108	46	11.3874		OTHER-ENERGY	K00031	46	9.95791		OTHER-ENERGY	K01915	45	10.0623		OTHER-ENERGY	K01895	45	8.46347
OTHER-ENERGY	K00855	46	14.7789		OTHER-ENERGY	K00626	47	12.3301		OTHER-ENERGY	K02284	47	11.379		OTHER-ENERGY	K01689	47	9.9395		OTHER-ENERGY	K02706	46	10.0291		OTHER-ENERGY	K00031	46	8.01995
OTHER-ENERGY	K00134	47	14.2383		OTHER-ENERGY	K02114	48	12.2298		OTHER-ENERGY	K02275	48	10.7176		OTHER-ENERGY	K00239	48	9.53653		OTHER-ENERGY	K01007	47	9.84192		OTHER-ENERGY	K02706	47	7.74754
OTHER-ENERGY	K00150	48	13.0005		OTHER-ENERGY	K02114	49	12.2298		OTHER-ENERGY	K00031	49	10.6117		OTHER-ENERGY	K00239	49	9.53653		OTHER-ENERGY	K01007	48	9.84192		OTHER-ENERGY	K00413	48	7.48399
OTHER-ENERGY	K00239	49	12.9617		OTHER-ENERGY	K00031	50	12.0445		OTHER-ENERGY	K00411	50	8.79648		OTHER-ENERGY	K02692	50	9.21774		OTHER-ENERGY	K00242	49	9.1739		OTHER-ENERGY	K02110	49	7.2675
OTHER-ENERGY	K00239	50	12.9617		OTHER-ENERGY	K00134	51	11.8404		OTHER-ENERGY	K02635	51	8.27538		OTHER-ENERGY	K01903	51	9.15637		OTHER-ENERGY	K00242	50	9.1739		OTHER-ENERGY	K02110	50	7.2675
OTHER-ENERGY	K01903	51	12.6996		OTHER-ENERGY	K01681	52	11.7316		OTHER-ENERGY	K00615	52	8.24993		OTHER-ENERGY	K02276	52	8.73624		OTHER-ENERGY	K01601	51	9.06955		OTHER-ENERGY	K00297	51	7.10941
OTHER-ENERGY	K02719	52	12.439		OTHER-ENERGY	K00024	53	10.777		OTHER-ENERGY	K00600	53	8.19165		OTHER-ENERGY	K02691	53	8.163		OTHER-ENERGY	K01624	52	8.9693		OTHER-ENERGY	K02259	52	7.0452
OTHER-ENERGY	K02113	53	12.2871		OTHER-ENERGY	K00024	54	10.777		OTHER-ENERGY	K00333	54	8.12853		OTHER-ENERGY	K00333	54	8.0541		OTHER-ENERGY	K01624	53	8.9693		OTHER-ENERGY	K02276	53	6.94037
OTHER-ENERGY	K02113	54	12.2871		OTHER-ENERGY	K00024	55	10.777		OTHER-ENERGY	K00336	55	7.94005		OTHER-ENERGY	K01623	55	7.62181		OTHER-ENERGY	K01895	54	8.89635		OTHER-ENERGY	K01006	54	6.84033
OTHER-ENERGY	K00031	55	12.0414		OTHER-ENERGY	K11532	56	10.6392		OTHER-ENERGY	K01689	56	7.73512		OTHER-ENERGY	K01623	56	7.62181		OTHER-ENERGY	K01895	55	8.89635		OTHER-ENERGY	K01006	55	6.84033
OTHER-ENERGY	K02639	56	12.0227		OTHER-ENERGY	K11532	57	10.6392		OTHER-ENERGY	K00265	57	7.57271		OTHER-ENERGY	K00600	57	7.56676		OTHER-ENERGY	K15371	56	8.82474		OTHER-ENERGY	K00266	56	6.75346
OTHER-ENERGY	K02716	57	11.8718		OTHER-ENERGY	K02276	58	10.4941		OTHER-ENERGY	K00331	58	7.15515		OTHER-ENERGY	K00411	58	7.46493		OTHER-ENERGY	K01803	57	8.64321		OTHER-ENERGY	K00927	57	6.5599
OTHER-ENERGY	K02697	58	11.8156		OTHER-ENERGY	K02638	59	10.096		OTHER-ENERGY	K00335	59	6.96758		OTHER-ENERGY	K00337	59	7.23883		OTHER-ENERGY	K02705	58	8.45292		OTHER-ENERGY	K00381	58	6.24801
OTHER-ENERGY	K02114	59	11.7597		OTHER-ENERGY	K02290	60	9.95478		OTHER-ENERGY	K02639	60	6.93364		OTHER-ENERGY	K02639	60	7.00763		OTHER-ENERGY	K00266	59	8.00598		OTHER-ENERGY	K00331	59	5.97414
OTHER-ENERGY	K02114	60	11.7597		OTHER-ENERGY	K02719	61	9.75941		OTHER-ENERGY	K00240	61	6.90199		OTHER-ENERGY	K15987	61	6.97773		OTHER-ENERGY	K15633	60	7.93054		OTHER-ENERGY	K00058	60	5.90661
OTHER-ENERGY	K00626	61	11.3668		OTHER-ENERGY	K00600	62	8.97339		OTHER-ENERGY	K00240	62	6.90199		OTHER-ENERGY	K08738	62	6.88679		OTHER-ENERGY	K00426	61	7.76005		OTHER-ENERGY	K02257	61	5.89378
OTHER-ENERGY	K00392	62	10.7554		OTHER-ENERGY	K02694	63	8.4964		OTHER-ENERGY	K01624	63	6.89978		OTHER-ENERGY	K02694	63	6.84099		OTHER-ENERGY	K00425	62	7.38025		OTHER-ENERGY	K00334	62	5.80842
OTHER-ENERGY	K02276	63	10.1305		OTHER-ENERGY	K00392	64	8.42179		OTHER-ENERGY	K01624	64	6.89978		OTHER-ENERGY	K00123	64	6.47311		OTHER-ENERGY	K01738	63	7.23042		OTHER-ENERGY	K00240	63	5.79923
OTHER-ENERGY	K02095	64	10.0305		OTHER-ENERGY	K00413	65	7.94209		OTHER-ENERGY	K02276	65	6.83018		OTHER-ENERGY	K00413	65	6.34415		OTHER-ENERGY	K00407	64	6.94181		OTHER-ENERGY	K00240	64	5.79923
OTHER-ENERGY	K02638	65	9.95756		OTHER-ENERGY	K01682	66	7.93869		OTHER-ENERGY	K01682	66	6.80714		OTHER-ENERGY	K00150	66	6.26895		OTHER-ENERGY	K02257	65	6.29736		OTHER-ENERGY	K00332	65	5.69922
OTHER-ENERGY	K00412	66	9.85182		OTHER-ENERGY	K02707	67	7.44668		OTHER-ENERGY	K00058	67	6.77595		OTHER-ENERGY	K00341	67	5.99074		OTHER-ENERGY	K02568	66	6.23034		OTHER-ENERGY	K01689	66	5.51644
OTHER-ENERGY	K00024	67	9.63459		OTHER-ENERGY	K01689	68	7.40947		OTHER-ENERGY	K00413	68	6.72807		OTHER-ENERGY	K01682	68	5.96285		OTHER-ENERGY	K00927	67	6.20112		OTHER-ENERGY	K00342	67	5.40687
OTHER-ENERGY	K00024	68	9.63459		OTHER-ENERGY	K05378	69	7.27214		OTHER-ENERGY	K02691	69	6.41414		OTHER-ENERGY	K02634	69	5.89619		OTHER-ENERGY	K00244	68	6.12506		OTHER-ENERGY	K00600	68	5.38958
OTHER-ENERGY	K00024	69	9.63459		OTHER-ENERGY	K08738	70	7.18953		OTHER-ENERGY	K15551	70	6.16691		OTHER-ENERGY	K01624	70	5.86556		OTHER-ENERGY	K00244	69	6.12506		OTHER-ENERGY	K01962	69	5.28538
OTHER-ENERGY	K02720	70	9.24802		OTHER-ENERGY	K00336	71	6.9066		OTHER-ENERGY	K00927	71	5.97595		OTHER-ENERGY	K01624	71	5.86556		OTHER-ENERGY	K08738	70	5.93985		OTHER-ENERGY	K02108	70	5.16524
OTHER-ENERGY	K01783	71	9.18296		OTHER-ENERGY	K00341	72	6.87529		OTHER-ENERGY	K08738	72	5.94827		OTHER-ENERGY	K00240	72	5.69236		OTHER-ENERGY	K02274	71	5.53481		OTHER-ENERGY	K02108	71	5.16524
OTHER-ENERGY	K01682	72	9.1072		OTHER-ENERGY	K00333	73	6.73194		OTHER-ENERGY	K02638	73	5.85426		OTHER-ENERGY	K00240	73	5.69236		OTHER-ENERGY	K02299	72	5.48907		OTHER-ENERGY	K00831	72	5.12718
OTHER-ENERGY	K00600	73	8.95629		OTHER-ENERGY	K00265	74	6.63849		OTHER-ENERGY	K01623	74	5.75694		OTHER-ENERGY	K00058	74	5.51618		OTHER-ENERGY	K01676	73	5.35948		OTHER-ENERGY	K00343	73	4.95811
OTHER-ENERGY	K01681	74	8.91495		OTHER-ENERGY	K02639	75	6.62686		OTHER-ENERGY	K01623	75	5.75694		OTHER-ENERGY	K00336	75	5.48914		OTHER-ENERGY	K01963	74	5.2269		OTHER-ENERGY	K00337	74	4.87637
OTHER-ENERGY	K02094	75	8.73009		OTHER-ENERGY	K00240	76	6.39274		OTHER-ENERGY	K00831	76	5.75299		OTHER-ENERGY	K00265	76	5.36037		OTHER-ENERGY	K02298	75	5.0575		OTHER-ENERGY	K01958	75	4.81492
OTHER-ENERGY	K05577	76	8.47089		OTHER-ENERGY	K00240	77	6.39274		OTHER-ENERGY	K01895	77	5.59603		OTHER-ENERGY	K01610	77	5.15639		OTHER-ENERGY	K00058	76	5.0324		OTHER-ENERGY	K01803	76	4.79068
OTHER-ENERGY	K01007	77	8.46331		OTHER-ENERGY	K01610	78	6.14952		OTHER-ENERGY	K01895	78	5.59603		OTHER-ENERGY	K00331	78	5.11739		OTHER-ENERGY	K02297	77	4.92769		OTHER-ENERGY	K00937	77	4.45649
OTHER-ENERGY	K01007	78	8.46331		OTHER-ENERGY	K00411	79	6.12603		OTHER-ENERGY	K14083	79	5.41991		OTHER-ENERGY	K02707	79	4.98088		OTHER-ENERGY	K15986	78	4.81934		OTHER-ENERGY	K00425	79	4.34221
OTHER-ENERGY	K01902	79	8.22593		OTHER-ENERGY	K01007	80	6.08219		OTHER-ENERGY	K02692	80	5.41592		OTHER-ENERGY	K00335	80	4.95895		OTHER-ENERGY	K00123	79	4.44185		OTHER-ENERGY	K01679	80	4.2054
OTHER-ENERGY	K01689	80	8.00246		OTHER-ENERGY	K01007	81	6.08219		OTHER-ENERGY	K00297	81	5.2803		OTHER-ENERGY	K00342	81	4.80585		OTHER-ENERGY	K00850	80	4.37202		OTHER-ENERGY	K00958	81	3.91128
OTHER-ENERGY	K02634	81	7.84645		OTHER-ENERGY	K00123	82	6.04414		OTHER-ENERGY	K00341	82	5.20087		OTHER-ENERGY	K00927	82	4.75697		OTHER-ENERGY	K00956	81	4.28374		OTHER-ENERGY	K00261	82	3.90751
OTHER-ENERGY	K02641	82	7.49322		OTHER-ENERGY	K15987	83	5.93587		OTHER-ENERGY	K01938	83	5.10222		OTHER-ENERGY	K00958	83	4.62311		OTHER-ENERGY	K02690	82	3.99392		OTHER-ENERGY	K03885	83	3.86526
OTHER-ENERGY	K02698	83	7.26566		OTHER-ENERGY	K01961	84	5.69743		OTHER-ENERGY	K00337	84	5.03133		OTHER-ENERGY	K02638	84	4.48836		OTHER-ENERGY	K01595	83	3.91068		OTHER-ENERGY	K00241	84	3.76477
OTHER-ENERGY	K00927	84	7.15886		OTHER-ENERGY	K05577	85	5.45703		OTHER-ENERGY	K00955	85	4.97952		OTHER-ENERGY	K00410	85	4.30202		OTHER-ENERGY	K01595	84	3.91068		OTHER-ENERGY	K00241	85	3.76477
OTHER-ENERGY	K01610	85	6.97298		OTHER-ENERGY	K05575	86	5.43714		OTHER-ENERGY	K00124	86	4.97837		OTHER-ENERGY	K01961	86	4.27808		OTHER-ENERGY	K01595	85	3.91068		OTHER-ENERGY	K01682	86	3.68194
OTHER-ENERGY	K01961	86	6.82494		OTHER-ENERGY	K00855	87	5.40193		OTHER-ENERGY	K00330	87	4.974		OTHER-ENERGY	K00330	87	4.10146		OTHER-ENERGY	K02300	86	3.83974		OTHER-ENERGY	K00127	87	3.63383
OTHER-ENERGY	K00240	87	6.25852		OTHER-ENERGY	K01783	88	5.35755		OTHER-ENERGY	K02637	88	4.94168		OTHER-ENERGY	K01963	88	3.85929		OTHER-ENERGY	K01961	87	3.79494		OTHER-ENERGY	K00174	88	3.6119
OTHER-ENERGY	K00240	88	6.25852		OTHER-ENERGY	K00058	89	5.30133		OTHER-ENERGY	K00640	89	4.92242		OTHER-ENERGY	K00029	89	3.73906		OTHER-ENERGY	K02160	88	3.70377		OTHER-ENERGY	K01011	89	3.58209
OTHER-ENERGY	K05575	89	6.20828		OTHER-ENERGY	K00150	90	5.26071		OTHER-ENERGY	K00332	90	4.88358		OTHER-ENERGY	K00343	91	3.6901		OTHER-ENERGY	K01962	89	3.58902		OTHER-ENERGY	K00124	90	3.51969
OTHER-ENERGY	K00058	90	6.17639		OTHER-ENERGY	K00335	91	5.06504		OTHER-ENERGY	K01610	91	4.73983		OTHER-ENERGY	K00241	92	3.67492		OTHER-ENERGY	K13788	90	3.56531		OTHER-ENERGY	K00339	91	3.45028
OTHER-ENERGY	K01895	91	6.06474		OTHER-ENERGY	K02257	92	4.96402		OTHER-ENERGY	K00150	92	4.59968		OTHER-ENERGY	K00241	93	3.67492		OTHER-ENERGY	K13788	91	3.56531		OTHER-ENERGY	K01673	92	3.43292
OTHER-ENERGY	K01895	92	6.06474		OTHER-ENERGY	K00958	93	4.91911		OTHER-ENERGY	K02694	93	4.549		OTHER-ENERGY	K02290	94	3.67123		OTHER-ENERGY	K00626	92	3.44824		OTHER-ENERGY	K01082	93	3.36769
OTHER-ENERGY	K00262	93	5.8022		OTHER-ENERGY	K02641	94	4.90367		OTHER-ENERGY	K00334	94	4.32292		OTHER-ENERGY	K01507	95	3.62484		OTHER-ENERGY	K02689	93	3.34965		OTHER-ENERGY	K02704	94	3.32116
OTHER-ENERGY	K08902	94	5.61714		OTHER-ENERGY	K00404	95	4.76997		OTHER-ENERGY	K00241	95	4.14277		OTHER-ENERGY	K00404	96	3.58227		OTHER-ENERGY	K00925	94	3.27314		OTHER-ENERGY	K00390	95	3.26764
OTHER-ENERGY	K00413	95	5.35698		OTHER-ENERGY	K00927	96	4.52392		OTHER-ENERGY	K00241	96	4.14277		OTHER-ENERGY	K00332	97	3.56288		OTHER-ENERGY	K00925	95	3.27314		OTHER-ENERGY	K14083	96	3.21331
OTHER-ENERGY	K02707	96	5.25856		OTHER-ENERGY	K02634	97	4.51485		OTHER-ENERGY	K01738	97	4.07227		OTHER-ENERGY	K15551	98	3.52465		OTHER-ENERGY	K00381	96	3.23739		OTHER-ENERGY	K05377	97	3.16886
OTHER-ENERGY	K00265	97	5.20189		OTHER-ENERGY	K02699	98	4.3912		OTHER-ENERGY	K01961	98	3.94195		OTHER-ENERGY	K01803	99	3.463		OTHER-ENERGY	K03841	97	3.22978		OTHER-ENERGY	K00338	98	3.14604
OTHER-ENERGY	K00381	98	5.14801		OTHER-ENERGY	K01963	99	4.35163		OTHER-ENERGY	K02716	99	3.77144		OTHER-ENERGY	K02693	100	3.45544		OTHER-ENERGY	K03841	98	3.22978		OTHER-ENERGY	K00121	99	3.08955
OTHER-ENERGY	K00333	99	5.06025		OTHER-ENERGY	K01803	100	4.29192		OTHER-ENERGY	K00342	100	3.69941		OTHER-ENERGY	K02699	101	3.38941		OTHER-ENERGY	K00029	99	3.18895		OTHER-ENERGY	K15371	100	3.08401
OTHER-ENERGY	K01595	100	4.86461		OTHER-ENERGY	K15633	101	4.14928		OTHER-ENERGY	K11532	102	3.66013		OTHER-ENERGY	K01895	102	3.35274		OTHER-ENERGY	K00640	100	2.85176		OTHER-ENERGY	K01595	101	3.06763
OTHER-ENERGY	K01595	101	4.86461		OTHER-ENERGY	K01895	102	4.14517		OTHER-ENERGY	K11532	103	3.66013		OTHER-ENERGY	K01895	103	3.35274		OTHER-ENERGY	K00831	101	2.82548		OTHER-ENERGY	K01595	102	3.06763
OTHER-ENERGY	K01595	102	4.86461		OTHER-ENERGY	K01895	103	4.14517		OTHER-ENERGY	K00266	104	3.52861		OTHER-ENERGY	K00640	104	3.34001		OTHER-ENERGY	K00957	102	2.81435		OTHER-ENERGY	K01595	103	3.06763
OTHER-ENERGY	K00411	103	4.83854		OTHER-ENERGY	K02698	104	4.0712		OTHER-ENERGY	K00957	105	3.45256		OTHER-ENERGY	K01783	105	3.32189		OTHER-ENERGY	K00124	103	2.689		OTHER-ENERGY	K01961	104	3.04248
OTHER-ENERGY	K00958	104	4.73337		OTHER-ENERGY	K02716	105	4.07056		OTHER-ENERGY	K01963	106	3.43881		OTHER-ENERGY	K02160	106	3.14425		OTHER-ENERGY	K01602	104	2.53884		OTHER-ENERGY	K01491	106	3.01631
OTHER-ENERGY	K00341	105	4.70981		OTHER-ENERGY	K03841	106	3.94906		OTHER-ENERGY	K02257	107	3.41708		OTHER-ENERGY	K01006	107	3.10097		OTHER-ENERGY	K03385	105	2.49933		OTHER-ENERGY	K00029	107	2.98048
OTHER-ENERGY	K05579	106	4.54469		OTHER-ENERGY	K03841	107	3.94906		OTHER-ENERGY	K03841	108	3.33883		OTHER-ENERGY	K01006	108	3.10097		OTHER-ENERGY	K01082	106	2.45365		OTHER-ENERGY	K01963	108	2.88726
OTHER-ENERGY	K00284	107	4.49001		OTHER-ENERGY	K02259	108	3.87461		OTHER-ENERGY	K03841	109	3.33883		OTHER-ENERGY	K01738	109	2.94041		OTHER-ENERGY	K02704	107	2.37329		OTHER-ENERGY	K00925	109	2.83481
OTHER-ENERGY	K15633	108	4.38368		OTHER-ENERGY	K00241	109	3.853		OTHER-ENERGY	K00338	110	3.32914		OTHER-ENERGY	K01962	110	2.94036		OTHER-ENERGY	K00247	108	2.36371		OTHER-ENERGY	K00925	110	2.83481
OTHER-ENERGY	K03841	109	4.31123		OTHER-ENERGY	K00241	110	3.853		OTHER-ENERGY	K00343	111	3.28809		OTHER-ENERGY	K03841	111	2.93661		OTHER-ENERGY	K00247	109	2.36371		OTHER-ENERGY	K00426	111	2.76741
OTHER-ENERGY	K03841	110	4.31123		OTHER-ENERGY	K00284	111	3.82263		OTHER-ENERGY	K01803	112	3.27433		OTHER-ENERGY	K03841	112	2.93661		OTHER-ENERGY	K00245	110	2.35497		OTHER-ENERGY	K00242	112	2.72869
OTHER-ENERGY	K00336	111	4.22591		OTHER-ENERGY	K01738	112	3.8194		OTHER-ENERGY	K01962	113	3.227		OTHER-ENERGY	K00262	113	2.92397		OTHER-ENERGY	K00245	111	2.35497		OTHER-ENERGY	K00242	113	2.72869
OTHER-ENERGY	K01963	112	4.20456		OTHER-ENERGY	K00342	113	3.79702		OTHER-ENERGY	K01679	114	3.22243		OTHER-ENERGY	K00266	115	2.75535		OTHER-ENERGY	K01681	112	2.34679		OTHER-ENERGY	K01623	114	2.72733
OTHER-ENERGY	K00123	113	4.19621		OTHER-ENERGY	K00337	114	3.7322		OTHER-ENERGY	K01491	115	3.16147		OTHER-ENERGY	K02716	116	2.75326		OTHER-ENERGY	K00380	113	2.25934		OTHER-ENERGY	K01623	115	2.72733
OTHER-ENERGY	K00410	114	4.07981		OTHER-ENERGY	K00831	115	3.73012		OTHER-ENERGY	K01507	116	3.13763		OTHER-ENERGY	K01679	117	2.73183		OTHER-ENERGY	K00830	114	2.2516		OTHER-ENERGY	K20034	116	2.71426
OTHER-ENERGY	K00337	115	4.02057		OTHER-ENERGY	K01962	116	3.7121		OTHER-ENERGY	K00404	117	3.04655		OTHER-ENERGY	K00855	118	2.70664		OTHER-ENERGY	K00121	115	2.22163		OTHER-ENERGY	K02705	117	2.7052
OTHER-ENERGY	K01738	116	3.94492		OTHER-ENERGY	K00425	117	3.69314		OTHER-ENERGY	K01082	118	3.00179		OTHER-ENERGY	K11532	119	2.68385		OTHER-ENERGY	K00390	116	2.20612		OTHER-ENERGY	K00830	118	2.64927
OTHER-ENERGY	K15987	117	3.94438		OTHER-ENERGY	K00640	118	3.6702		OTHER-ENERGY	K00339	119	2.94487		OTHER-ENERGY	K11532	120	2.68385		OTHER-ENERGY	K01783	117	2.18408		OTHER-ENERGY	K15633	119	2.64498
OTHER-ENERGY	K08738	118	3.79801		OTHER-ENERGY	K00331	119	3.66532		OTHER-ENERGY	K00121	120	2.88673		OTHER-ENERGY	K00831	121	2.66586		OTHER-ENERGY	K01679	118	2.17541		OTHER-ENERGY	K01807	120	2.60889
OTHER-ENERGY	K05582	119	3.75119		OTHER-ENERGY	K00406	120	3.5767		OTHER-ENERGY	K00390	121	2.86464		OTHER-ENERGY	K14083	122	2.64573		OTHER-ENERGY	K01807	119	2.13036		OTHER-ENERGY	K02258	121	2.60478
OTHER-ENERGY	K00425	120	3.69128		OTHER-ENERGY	K00381	121	3.54476		OTHER-ENERGY	K00029	122	2.85971		OTHER-ENERGY	K00297	123	2.61123		OTHER-ENERGY	K00362	120	1.95505		OTHER-ENERGY	K00955	122	2.53183
OTHER-ENERGY	K02257	121	3.52506		OTHER-ENERGY	K02720	122	3.45104		OTHER-ENERGY	K00958	123	2.78423		OTHER-ENERGY	K00340	124	2.60679		OTHER-ENERGY	K00246	121	1.87525		OTHER-ENERGY	K02285	123	2.47936
OTHER-ENERGY	K00241	122	3.45303		OTHER-ENERGY	K05579	123	3.44524		OTHER-ENERGY	K05378	124	2.74431		OTHER-ENERGY	K00338	125	2.55529		OTHER-ENERGY	K00246	122	1.87525		OTHER-ENERGY	K22086	125	2.37858
OTHER-ENERGY	K00241	123	3.45303		OTHER-ENERGY	K00343	124	3.3658		OTHER-ENERGY	K01783	125	2.71826		OTHER-ENERGY	K15633	126	2.49588		OTHER-ENERGY	K02635	123	1.78432		OTHER-ENERGY	K01847	126	2.30856
OTHER-ENERGY	K01962	124	3.38897		OTHER-ENERGY	K05580	125	3.33989		OTHER-ENERGY	K01673	126	2.7132		OTHER-ENERGY	K00334	127	2.46017		OTHER-ENERGY	K01491	124	1.68635		OTHER-ENERGY	K00330	127	2.21679
OTHER-ENERGY	K00390	125	3.27128		OTHER-ENERGY	K01958	126	3.28739		OTHER-ENERGY	K01958	127	2.69753		OTHER-ENERGY	K01491	128	2.39608		OTHER-ENERGY	K02637	125	1.67384		OTHER-ENERGY	K02092	128	2.20323
OTHER-ENERGY	K00640	126	3.26111		OTHER-ENERGY	K02709	127	3.25589		OTHER-ENERGY	K02290	128	2.68152		OTHER-ENERGY	K00339	129	2.39133		OTHER-ENERGY	K20035	126	1.58214		OTHER-ENERGY	K11532	129	2.17957
OTHER-ENERGY	K15371	127	3.2376		OTHER-ENERGY	K00334	128	3.19044		OTHER-ENERGY	K00410	129	2.67068		OTHER-ENERGY	K02641	130	2.38018		OTHER-ENERGY	K01673	127	1.33665		OTHER-ENERGY	K11532	130	2.17957
OTHER-ENERGY	K05580	128	3.21822		OTHER-ENERGY	K01595	129	3.16059		OTHER-ENERGY	K02160	130	2.65708		OTHER-ENERGY	K05378	131	2.31553		OTHER-ENERGY	K01507	128	1.30078		OTHER-ENERGY	K01624	131	2.15248
OTHER-ENERGY	K00342	129	3.1319		OTHER-ENERGY	K01595	130	3.16059		OTHER-ENERGY	K00242	131	2.53941		OTHER-ENERGY	K02636	132	2.31404		OTHER-ENERGY	K01739	129	1.2408		OTHER-ENERGY	K01624	132	2.15248
OTHER-ENERGY	K01507	130	3.1199		OTHER-ENERGY	K01595	131	3.16059		OTHER-ENERGY	K00242	132	2.53941		OTHER-ENERGY	K02720	134	2.23581		OTHER-ENERGY	K00297	130	1.20417		OTHER-ENERGY	K01938	133	2.11732
OTHER-ENERGY	K01082	131	3.10898		OTHER-ENERGY	K08902	132	3.15413		OTHER-ENERGY	K02699	133	2.53722		OTHER-ENERGY	K00957	135	2.18825		OTHER-ENERGY	K00363	131	1.19028		OTHER-ENERGY	K01783	134	2.06351
OTHER-ENERGY	K05573	132	3.08183		OTHER-ENERGY	K00332	133	3.11139		OTHER-ENERGY	K00425	134	2.5043		OTHER-ENERGY	K02257	137	2.18629		OTHER-ENERGY	K01070	132	1.18822		OTHER-ENERGY	K00957	135	1.94034
OTHER-ENERGY	K02259	133	3.06857		OTHER-ENERGY	K05582	134	3.03811		OTHER-ENERGY	K00830	135	2.44493		OTHER-ENERGY	K01938	138	2.13226		OTHER-ENERGY	K01079	133	1.17863		OTHER-ENERGY	K00404	136	1.93364
OTHER-ENERGY	K00404	134	3.05579		OTHER-ENERGY	K01507	135	2.99371		OTHER-ENERGY	K02693	136	2.3982		OTHER-ENERGY	K00124	139	2.11441		OTHER-ENERGY	K00127	134	1.17689		OTHER-ENERGY	K01070	137	1.91629
OTHER-ENERGY	K01803	135	3.03369		OTHER-ENERGY	K00266	136	2.92983		OTHER-ENERGY	K01007	137	2.36309		OTHER-ENERGY	K00425	140	2.06593		OTHER-ENERGY	K00860	135	1.13443		OTHER-ENERGY	K01601	138	1.88375
OTHER-ENERGY	K05581	136	2.98742		OTHER-ENERGY	K00029	137	2.92671		OTHER-ENERGY	K01007	138	2.36309		OTHER-ENERGY	K00405	141	2.00023		OTHER-ENERGY	K00018	136	1.11018		OTHER-ENERGY	K17486	140	1.80219
OTHER-ENERGY	K02160	137	2.98302		OTHER-ENERGY	K05581	138	2.72735		OTHER-ENERGY	K02641	139	2.3416		OTHER-ENERGY	K01958	142	1.97239		OTHER-ENERGY	K02275	137	1.10268		OTHER-ENERGY	K02636	142	1.73224
OTHER-ENERGY	K05386	138	2.81901		OTHER-ENERGY	K03885	139	2.71881		OTHER-ENERGY	K01011	140	2.32675		OTHER-ENERGY	K01673	143	1.85429		OTHER-ENERGY	K03885	138	1.01673		OTHER-ENERGY	K01738	143	1.70654
OTHER-ENERGY	K00297	139	2.66054		OTHER-ENERGY	K02160	140	2.70646		OTHER-ENERGY	K00340	141	2.3089		OTHER-ENERGY	K00121	144	1.84115		OTHER-ENERGY	K00855	139	0.986434		OTHER-ENERGY	K02638	144	1.68008
OTHER-ENERGY	K01673	140	2.6436		OTHER-ENERGY	K01673	141	2.70603		OTHER-ENERGY	K00405	142	2.18166		OTHER-ENERGY	K00406	145	1.81897		OTHER-ENERGY	K02439	140	0.902736		OTHER-ENERGY	K11645	145	1.67684
OTHER-ENERGY	K00831	141	2.63599		OTHER-ENERGY	K01679	142	2.69565		OTHER-ENERGY	K02259	143	2.11253		OTHER-ENERGY	K02698	146	1.81645		OTHER-ENERGY	K02691	141	0.785817		OTHER-ENERGY	K11645	146	1.67684
OTHER-ENERGY	K00029	142	2.61166		OTHER-ENERGY	K05572	143	2.672		OTHER-ENERGY	K00261	144	2.10956		OTHER-ENERGY	K00261	147	1.80559		OTHER-ENERGY	K01011	142	0.703604		OTHER-ENERGY	K01007	147	1.6732
OTHER-ENERGY	K00335	143	2.57179		OTHER-ENERGY	K00330	144	2.67012		OTHER-ENERGY	K00937	145	1.95925		OTHER-ENERGY	K17218	148	1.75648		OTHER-ENERGY	K02276	143	0.682169		OTHER-ENERGY	K01007	148	1.6732
OTHER-ENERGY	K01679	144	2.47518		OTHER-ENERGY	K15371	145	2.63604		OTHER-ENERGY	K00127	146	1.90262		OTHER-ENERGY	K02096	149	1.73048		OTHER-ENERGY	K02128	144	0.668677		OTHER-ENERGY	K02635	149	1.62992
OTHER-ENERGY	K00266	145	2.45271		OTHER-ENERGY	K00297	146	2.47747		OTHER-ENERGY	K20034	147	1.87828		OTHER-ENERGY	K01007	150	1.66103		OTHER-ENERGY	K00330	145	0.618624		OTHER-ENERGY	K01507	150	1.62046
OTHER-ENERGY	K02636	146	2.43708		OTHER-ENERGY	K01938	147	2.47019		OTHER-ENERGY	K15633	148	1.8614		OTHER-ENERGY	K01007	151	1.66103		OTHER-ENERGY	K00262	146	0.597415		OTHER-ENERGY	K17229	151	1.60047
OTHER-ENERGY	K02097	147	2.42418		OTHER-ENERGY	K15986	148	2.46586		OTHER-ENERGY	K11645	149	1.80886		OTHER-ENERGY	K00394	152	1.64453		OTHER-ENERGY	K00410	147	0.548093		OTHER-ENERGY	K02284	152	1.57464
OTHER-ENERGY	K15551	148	2.38371		OTHER-ENERGY	K00957	149	2.44873		OTHER-ENERGY	K11645	150	1.80886		OTHER-ENERGY	K02128	153	1.5915		OTHER-ENERGY	K05377	148	0.50144		OTHER-ENERGY	K00625	153	1.56361
OTHER-ENERGY	K05572	149	2.31957		OTHER-ENERGY	K02132	150	2.42021		OTHER-ENERGY	K01006	151	1.75903		OTHER-ENERGY	K01082	154	1.56269		OTHER-ENERGY	K00337	149	0.490561		OTHER-ENERGY	K00625	154	1.56361
OTHER-ENERGY	K00331	150	2.30538		OTHER-ENERGY	K00405	151	2.33701		OTHER-ENERGY	K01006	152	1.75903		OTHER-ENERGY	K01807	155	1.5426		OTHER-ENERGY	K05376	150	0.486732		OTHER-ENERGY	K00459	155	1.54419
OTHER-ENERGY	K00330	151	2.24629		OTHER-ENERGY	K00937	152	2.32153		OTHER-ENERGY	K02707	153	1.72447		OTHER-ENERGY	K00459	156	1.49087		OTHER-ENERGY	K00651	151	0.467706		OTHER-ENERGY	K10764	157	1.4674
OTHER-ENERGY	K01621	152	2.24014		OTHER-ENERGY	K00262	153	2.30367		OTHER-ENERGY	K00855	154	1.68687		OTHER-ENERGY	K00242	157	1.48584		OTHER-ENERGY	K02707	152	0.457537		OTHER-ENERGY	K01848	158	1.41478
OTHER-ENERGY	K00406	153	2.21862		OTHER-ENERGY	K15551	154	2.28965		OTHER-ENERGY	K02258	155	1.61943		OTHER-ENERGY	K00242	158	1.48584		OTHER-ENERGY	K00937	153	0.440378		OTHER-ENERGY	K03841	159	1.41442
OTHER-ENERGY	K05379	154	2.19422		OTHER-ENERGY	K14083	155	2.27991		OTHER-ENERGY	K02636	156	1.61868		OTHER-ENERGY	K01595	159	1.47472		OTHER-ENERGY	K02709	154	0.424105		OTHER-ENERGY	K03841	160	1.41442
OTHER-ENERGY	K03885	155	2.15186		OTHER-ENERGY	K00390	156	2.25628		OTHER-ENERGY	K01676	157	1.60359		OTHER-ENERGY	K01595	160	1.47472		OTHER-ENERGY	K00926	155	0.416513		OTHER-ENERGY	K21307	161	1.36612
OTHER-ENERGY	K00121	156	2.10562		OTHER-ENERGY	K00955	157	2.23753		OTHER-ENERGY	K03885	158	1.56451		OTHER-ENERGY	K01595	161	1.47472		OTHER-ENERGY	K02446	156	0.391428		OTHER-ENERGY	K15986	162	1.34886
OTHER-ENERGY	K00343	157	2.09051		OTHER-ENERGY	K01006	158	2.1926		OTHER-ENERGY	K01595	159	1.53066		OTHER-ENERGY	K00830	162	1.4739		OTHER-ENERGY	K02446	157	0.391428		OTHER-ENERGY	K05376	163	1.32967
OTHER-ENERGY	K01011	158	2.07733		OTHER-ENERGY	K01006	159	2.1926		OTHER-ENERGY	K01595	160	1.53066		OTHER-ENERGY	K15862	163	1.46808		OTHER-ENERGY	K02638	158	0.377196		OTHER-ENERGY	K15552	164	1.30047
OTHER-ENERGY	K00334	159	2.04878		OTHER-ENERGY	K00338	160	2.14991		OTHER-ENERGY	K01595	161	1.53066		OTHER-ENERGY	K00955	164	1.46701		OTHER-ENERGY	K00376	159	0.370041		OTHER-ENERGY	K22084	165	1.26485
OTHER-ENERGY	K00957	160	2.01311		OTHER-ENERGY	K01621	161	2.11562		OTHER-ENERGY	K01847	162	1.50244		OTHER-ENERGY	K02258	165	1.44071		OTHER-ENERGY	K02694	160	0.337462		OTHER-ENERGY	K00392	166	1.2588
OTHER-ENERGY	K04561	161	1.96697		OTHER-ENERGY	K01082	162	2.03439		OTHER-ENERGY	K00262	163	1.4598		OTHER-ENERGY	K01011	166	1.41075		OTHER-ENERGY	K02634	161	0.327103		OTHER-ENERGY	K02639	167	1.20776
OTHER-ENERGY	K00830	162	1.95164		OTHER-ENERGY	K15862	163	2.00473		OTHER-ENERGY	K15371	165	1.42539		OTHER-ENERGY	K15986	167	1.39495		OTHER-ENERGY	K02692	162	0.31599		OTHER-ENERGY	K05301	168	1.14912
OTHER-ENERGY	K05578	163	1.94204		OTHER-ENERGY	K02636	164	1.96886		OTHER-ENERGY	K00459	166	1.37079		OTHER-ENERGY	K00381	168	1.33348		OTHER-ENERGY	K00341	163	0.309056		OTHER-ENERGY	K01676	169	1.12883
OTHER-ENERGY	K00956	164	1.93329		OTHER-ENERGY	K01491	165	1.9573		OTHER-ENERGY	K05606	167	1.30591		OTHER-ENERGY	K01847	169	1.32924		OTHER-ENERGY	K02092	164	0.298791		OTHER-ENERGY	K02093	170	1.11718
OTHER-ENERGY	K01958	165	1.92793		OTHER-ENERGY	K01623	166	1.93933		OTHER-ENERGY	K10764	168	1.28333		OTHER-ENERGY	K02719	171	1.32648		OTHER-ENERGY	K02285	165	0.291467		OTHER-ENERGY	K00340	171	1.04854
OTHER-ENERGY	K00332	166	1.91759		OTHER-ENERGY	K01623	167	1.93933		OTHER-ENERGY	K00426	169	1.26682		OTHER-ENERGY	K02709	172	1.32036		OTHER-ENERGY	K08358	166	0.283014		OTHER-ENERGY	K00175	172	1.04709
OTHER-ENERGY	K01938	167	1.86705		OTHER-ENERGY	K00339	168	1.91346		OTHER-ENERGY	K00174	171	1.17233		OTHER-ENERGY	K00925	173	1.30588		OTHER-ENERGY	K02284	167	0.282202		OTHER-ENERGY	K02691	173	1.0265
OTHER-ENERGY	K01807	168	1.83247		OTHER-ENERGY	K01847	169	1.8788		OTHER-ENERGY	K01070	172	1.17013		OTHER-ENERGY	K00925	174	1.30588		OTHER-ENERGY	K00459	168	0.272876		OTHER-ENERGY	K08691	175	1.0102
OTHER-ENERGY	K00937	169	1.81147		OTHER-ENERGY	K05386	170	1.84917		OTHER-ENERGY	K01455	173	1.15768		OTHER-ENERGY	K02094	175	1.30201		OTHER-ENERGY	K02093	169	0.270719		OTHER-ENERGY	K08691	176	1.0102
OTHER-ENERGY	K01491	170	1.77572		OTHER-ENERGY	K00242	171	1.83131		OTHER-ENERGY	K01807	175	1.14217		OTHER-ENERGY	K05606	176	1.29804		OTHER-ENERGY	K00370	170	0.262814		OTHER-ENERGY	K02160	177	1.00113
OTHER-ENERGY	K11645	171	1.77195		OTHER-ENERGY	K00242	172	1.83131		OTHER-ENERGY	K00925	176	1.12673		OTHER-ENERGY	K20034	177	1.26895		OTHER-ENERGY	K01623	171	0.252014		OTHER-ENERGY	K00284	178	0.95903
OTHER-ENERGY	K11645	172	1.77195		OTHER-ENERGY	K01011	173	1.82543		OTHER-ENERGY	K00925	177	1.12673		OTHER-ENERGY	K00392	178	1.25192		OTHER-ENERGY	K01623	172	0.252014		OTHER-ENERGY	K00262	179	0.88896
OTHER-ENERGY	K15986	173	1.76057		OTHER-ENERGY	K00121	174	1.81641		OTHER-ENERGY	K00392	178	1.06935		OTHER-ENERGY	K00390	179	1.25099		OTHER-ENERGY	K00342	173	0.241133		OTHER-ENERGY	K05577	180	0.883502
OTHER-ENERGY	K01847	174	1.7602		OTHER-ENERGY	K00410	175	1.76548		OTHER-ENERGY	K00406	179	1.02439		OTHER-ENERGY	K11180	180	1.1991		OTHER-ENERGY	K01674	174	0.238482		OTHER-ENERGY	K10831	181	0.880303
OTHER-ENERGY	K00242	175	1.71355		OTHER-ENERGY	K00830	176	1.72567		OTHER-ENERGY	K08902	180	0.999214		OTHER-ENERGY	K02259	181	1.19493		OTHER-ENERGY	K00343	175	0.234215		OTHER-ENERGY	K01849	182	0.847722
OTHER-ENERGY	K00242	176	1.71355		OTHER-ENERGY	K04561	177	1.67416		OTHER-ENERGY	K00175	181	0.99201		OTHER-ENERGY	K00937	183	1.18261		OTHER-ENERGY	K00333	176	0.231298		OTHER-ENERGY	K01079	183	0.834899
OTHER-ENERGY	K02287	177	1.67103		OTHER-ENERGY	K05574	178	1.65149		OTHER-ENERGY	K02097	182	0.976702		OTHER-ENERGY	K02095	184	1.1261		OTHER-ENERGY	K00150	177	0.229177		OTHER-ENERGY	K05606	184	0.796633
OTHER-ENERGY	K15862	178	1.63955		OTHER-ENERGY	K02258	179	1.58133		OTHER-ENERGY	K10831	183	0.963193		OTHER-ENERGY	K00284	185	1.12083		OTHER-ENERGY	K04561	178	0.224472		OTHER-ENERGY	K00405	185	0.785253
OTHER-ENERGY	K14083	179	1.60307		OTHER-ENERGY	K00426	180	1.57084		OTHER-ENERGY	K02719	184	0.93749		OTHER-ENERGY	K00956	186	1.07776		OTHER-ENERGY	K02639	179	0.217937		OTHER-ENERGY	K03888	186	0.78212
OTHER-ENERGY	K01006	180	1.59218		OTHER-ENERGY	K02094	181	1.55859		OTHER-ENERGY	K15552	185	0.912225		OTHER-ENERGY	K00370	187	1.06063		OTHER-ENERGY	K02719	180	0.203196		OTHER-ENERGY	K05378	187	0.755521
OTHER-ENERGY	K01006	181	1.59218		OTHER-ENERGY	K00956	182	1.4748		OTHER-ENERGY	K00956	186	0.878211		OTHER-ENERGY	K03885	188	1.00965		OTHER-ENERGY	K02575	181	0.197299		OTHER-ENERGY	K00406	188	0.750416
OTHER-ENERGY	K00380	182	1.51171		OTHER-ENERGY	K11645	183	1.40573		OTHER-ENERGY	K00370	188	0.796536		OTHER-ENERGY	K02118	189	1.00654		OTHER-ENERGY	K01938	182	0.196045		OTHER-ENERGY	K22083	189	0.74275
OTHER-ENERGY	K01623	183	1.49292		OTHER-ENERGY	K11645	184	1.40573		OTHER-ENERGY	K15986	189	0.792629		OTHER-ENERGY	K01674	190	1.00149		OTHER-ENERGY	K02724	183	0.185783		OTHER-ENERGY	K21071	190	0.738604
OTHER-ENERGY	K01623	184	1.49292		OTHER-ENERGY	K02713	185	1.38306		OTHER-ENERGY	K00625	190	0.789566		OTHER-ENERGY	K00850	191	0.995348		OTHER-ENERGY	K02693	184	0.180973		OTHER-ENERGY	K11529	191	0.721833
OTHER-ENERGY	K00426	185	1.38756		OTHER-ENERGY	K00340	186	1.35697		OTHER-ENERGY	K00625	191	0.789566		OTHER-ENERGY	K00426	192	0.987644		OTHER-ENERGY	K15864	185	0.173138		OTHER-ENERGY	K15408	192	0.715202
OTHER-ENERGY	K00339	186	1.36584		OTHER-ENERGY	K00459	187	1.33262		OTHER-ENERGY	K02634	192	0.777547		OTHER-ENERGY	K02277	193	0.972435		OTHER-ENERGY	K02259	186	0.165497		OTHER-ENERGY	K02637	193	0.679615
OTHER-ENERGY	K00405	187	1.35148		OTHER-ENERGY	K01807	188	1.26751		OTHER-ENERGY	K21307	193	0.767716		OTHER-ENERGY	K01676	194	0.955529		OTHER-ENERGY	K02699	187	0.164042		OTHER-ENERGY	K02277	194	0.676286
OTHER-ENERGY	K05576	188	1.28484		OTHER-ENERGY	K05578	189	1.25239		OTHER-ENERGY	K22084	194	0.751019		OTHER-ENERGY	K00407	195	0.953654		OTHER-ENERGY	K02716	188	0.16234		OTHER-ENERGY	K00651	195	0.65641
OTHER-ENERGY	K00338	189	1.22991		OTHER-ENERGY	K01676	190	1.24989		OTHER-ENERGY	K02095	195	0.742837		OTHER-ENERGY	K15371	196	0.933818		OTHER-ENERGY	K02305	189	0.162009		OTHER-ENERGY	K00860	196	0.617862
OTHER-ENERGY	K00955	190	1.1828		OTHER-ENERGY	K00366	191	1.21204		OTHER-ENERGY	K02118	196	0.740981		OTHER-ENERGY	K00395	197	0.883279		OTHER-ENERGY	K00340	190	0.154259		OTHER-ENERGY	K00850	197	0.60501
OTHER-ENERGY	K20034	191	1.17113		OTHER-ENERGY	K02097	192	1.19921		OTHER-ENERGY	K02096	197	0.729699		OTHER-ENERGY	K02097	198	0.856983		OTHER-ENERGY	K00371	191	0.152106		OTHER-ENERGY	K02694	198	0.599708
OTHER-ENERGY	K01676	192	1.11886		OTHER-ENERGY	K05573	193	1.15614		OTHER-ENERGY	K02117	198	0.720326		OTHER-ENERGY	K17229	199	0.842139		OTHER-ENERGY	K00331	192	0.146315		OTHER-ENERGY	K06881	199	0.575973
OTHER-ENERGY	K00860	193	1.11854		OTHER-ENERGY	K20034	194	1.13377		OTHER-ENERGY	K22086	199	0.719809		OTHER-ENERGY	K01834	200	0.831035		OTHER-ENERGY	K00339	193	0.145703		OTHER-ENERGY	K14449	200	0.566957
OTHER-ENERGY	K02258	194	1.01701		OTHER-ENERGY	K00261	195	1.11261		OTHER-ENERGY	K02709	200	0.718733		OTHER-ENERGY	K01070	201	0.815072		OTHER-ENERGY	K00336	194	0.12657		OTHER-ENERGY	K00366	201	0.563905
OTHER-ENERGY	K05574	195	0.962214		OTHER-ENERGY	K02095	196	1.08392		OTHER-ENERGY	K02575	201	0.718549		OTHER-ENERGY	K00376	202	0.810312		OTHER-ENERGY	K02258	195	0.124784		OTHER-ENERGY	K01808	202	0.557717
OTHER-ENERGY	K00340	196	0.957249		OTHER-ENERGY	K00860	197	1.05211		OTHER-ENERGY	K00284	202	0.6862		OTHER-ENERGY	K02117	203	0.801277		OTHER-ENERGY	K00148	196	0.124452		OTHER-ENERGY	K01455	203	0.555214
OTHER-ENERGY	K02717	197	0.940557		OTHER-ENERGY	K00376	198	1.01644		OTHER-ENERGY	K02277	204	0.673488		OTHER-ENERGY	K08906	204	0.788438		OTHER-ENERGY	K00335	197	0.122916		OTHER-ENERGY	K17069	204	0.546921
OTHER-ENERGY	K00366	198	0.923923		OTHER-ENERGY	K21307	199	1.01213		OTHER-ENERGY	K22081	205	0.667043		OTHER-ENERGY	K11181	205	0.783566		OTHER-ENERGY	K15987	198	0.119061		OTHER-ENERGY	K02298	205	0.539535
OTHER-ENERGY	K02575	199	0.912034		OTHER-ENERGY	K02575	200	0.999057		OTHER-ENERGY	K17229	206	0.65068		OTHER-ENERGY	K21307	206	0.772177		OTHER-ENERGY	K01006	199	0.110999		OTHER-ENERGY	K12339	206	0.538297
OTHER-ENERGY	K00124	200	0.906453		OTHER-ENERGY	K01070	201	0.977918		OTHER-ENERGY	K00860	207	0.639989		OTHER-ENERGY	K00174	207	0.766609		OTHER-ENERGY	K01006	200	0.110999		OTHER-ENERGY	K01674	207	0.502742
OTHER-ENERGY	K00925	201	0.903825		OTHER-ENERGY	K10764	202	0.944149		OTHER-ENERGY	K00651	208	0.635073		OTHER-ENERGY	K05601	208	0.754093		OTHER-ENERGY	K02290	201	0.107249		OTHER-ENERGY	K00150	208	0.491213
OTHER-ENERGY	K00925	202	0.903825		OTHER-ENERGY	K00850	203	0.922876		OTHER-ENERGY	K00407	209	0.617634		OTHER-ENERGY	K10946	209	0.752846		OTHER-ENERGY	K01834	202	0.104032		OTHER-ENERGY	K00387	209	0.475333
OTHER-ENERGY	K01070	203	0.894473		OTHER-ENERGY	K02717	204	0.894367		OTHER-ENERGY	K17218	210	0.615307		OTHER-ENERGY	K10946	210	0.752846		OTHER-ENERGY	K00374	203	0.103064		OTHER-ENERGY	K21308	210	0.464221
OTHER-ENERGY	K21071	204	0.878296		OTHER-ENERGY	K17218	205	0.882016		OTHER-ENERGY	K01674	211	0.605138		OTHER-ENERGY	K11645	211	0.749496		OTHER-ENERGY	K17218	204	0.0979403		OTHER-ENERGY	K05575	211	0.461762
OTHER-ENERGY	K01674	205	0.863988		OTHER-ENERGY	K03737	206	0.874935		OTHER-ENERGY	K01834	213	0.599002		OTHER-ENERGY	K11645	212	0.749496		OTHER-ENERGY	K01808	205	0.0905168		OTHER-ENERGY	K02641	212	0.453811
OTHER-ENERGY	K00261	206	0.859624		OTHER-ENERGY	K02277	207	0.834902		OTHER-ENERGY	K22083	214	0.577123		OTHER-ENERGY	K02724	213	0.707502		OTHER-ENERGY	K00334	206	0.0877939		OTHER-ENERGY	K01739	213	0.452986
OTHER-ENERGY	K05382	207	0.855834		OTHER-ENERGY	K00174	208	0.833193		OTHER-ENERGY	K12339	215	0.569139		OTHER-ENERGY	K00860	214	0.671287		OTHER-ENERGY	K15862	207	0.0872417		OTHER-ENERGY	K22082	214	0.452081
OTHER-ENERGY	K00459	208	0.798644		OTHER-ENERGY	K05606	209	0.832175		OTHER-ENERGY	K01739	216	0.566847		OTHER-ENERGY	K01079	216	0.638112		OTHER-ENERGY	K02720	208	0.086019		OTHER-ENERGY	K00018	215	0.443179
OTHER-ENERGY	K03737	209	0.780291		OTHER-ENERGY	K05585	210	0.817076		OTHER-ENERGY	K00850	217	0.56378		OTHER-ENERGY	K02287	217	0.624278		OTHER-ENERGY	K21071	209	0.0806743		OTHER-ENERGY	K22081	216	0.441545
OTHER-ENERGY	K05979	211	0.743155		OTHER-ENERGY	K00124	212	0.804262		OTHER-ENERGY	K00371	218	0.540227		OTHER-ENERGY	K00127	218	0.622478		OTHER-ENERGY	K00368	210	0.0794959		OTHER-ENERGY	K02096	217	0.441116
OTHER-ENERGY	K08906	212	0.741546		OTHER-ENERGY	K00925	213	0.794882		OTHER-ENERGY	K01079	219	0.524091		OTHER-ENERGY	K01739	219	0.61886		OTHER-ENERGY	K00955	211	0.0793867		OTHER-ENERGY	K09709	218	0.415173
OTHER-ENERGY	K05384	213	0.692148		OTHER-ENERGY	K00925	214	0.794882		OTHER-ENERGY	K03887	220	0.502392		OTHER-ENERGY	K03887	220	0.610946		OTHER-ENERGY	K00332	212	0.0781185		OTHER-ENERGY	K11779	219	0.413131
OTHER-ENERGY	K02277	214	0.684636		OTHER-ENERGY	K00370	215	0.776536		OTHER-ENERGY	K02720	221	0.499341		OTHER-ENERGY	K00175	221	0.605987		OTHER-ENERGY	K02698	214	0.0759943		OTHER-ENERGY	K02439	220	0.402125
OTHER-ENERGY	K00651	215	0.643602		OTHER-ENERGY	K00407	216	0.668562		OTHER-ENERGY	K05580	222	0.470351		OTHER-ENERGY	K10831	222	0.597212		OTHER-ENERGY	K22083	215	0.0742615		OTHER-ENERGY	K03887	221	0.400397
OTHER-ENERGY	K00376	216	0.614909		OTHER-ENERGY	K01674	217	0.663016		OTHER-ENERGY	K13039	223	0.461507		OTHER-ENERGY	K13788	223	0.585344		OTHER-ENERGY	K00625	216	0.0730507		OTHER-ENERGY	K00855	222	0.394637
OTHER-ENERGY	K05583	217	0.609681		OTHER-ENERGY	K00127	218	0.649508		OTHER-ENERGY	K22082	224	0.45067		OTHER-ENERGY	K13788	224	0.585344		OTHER-ENERGY	K00625	217	0.0730507		OTHER-ENERGY	K13039	223	0.386451
OTHER-ENERGY	K17725	218	0.604585		OTHER-ENERGY	K08903	219	0.647333		OTHER-ENERGY	K04561	225	0.447464		OTHER-ENERGY	K00651	225	0.57835		OTHER-ENERGY	K00392	218	0.0710604		OTHER-ENERGY	K02299	224	0.376016
OTHER-ENERGY	K05606	220	0.59651		OTHER-ENERGY	K00651	220	0.625149		OTHER-ENERGY	K01535	226	0.439046		OTHER-ENERGY	K00814	226	0.572008		OTHER-ENERGY	K00958	219	0.0679833		OTHER-ENERGY	K22085	225	0.370337
OTHER-ENERGY	K10764	221	0.572624		OTHER-ENERGY	K21071	223	0.606894		OTHER-ENERGY	K02128	227	0.437127		OTHER-ENERGY	K12339	227	0.56715		OTHER-ENERGY	K15551	220	0.0646649		OTHER-ENERGY	K22087	226	0.370112
OTHER-ENERGY	K01079	222	0.565364		OTHER-ENERGY	K08264	224	0.594316		OTHER-ENERGY	K08691	228	0.436338		OTHER-ENERGY	K01808	228	0.562255		OTHER-ENERGY	K05378	221	0.0624272		OTHER-ENERGY	K13788	227	0.370026
OTHER-ENERGY	K17218	223	0.565022		OTHER-ENERGY	K01079	225	0.581682		OTHER-ENERGY	K08691	229	0.436338		OTHER-ENERGY	K08902	229	0.561968		OTHER-ENERGY	K08357	222	0.0612703		OTHER-ENERGY	K13788	228	0.370026
OTHER-ENERGY	K00127	224	0.560589		OTHER-ENERGY	K22086	226	0.565244		OTHER-ENERGY	K02123	230	0.434105		OTHER-ENERGY	K10764	230	0.555934		OTHER-ENERGY	K07308	223	0.0569236		OTHER-ENERGY	K02446	229	0.359378
OTHER-ENERGY	K00367	225	0.557521		OTHER-ENERGY	K05384	227	0.552799		OTHER-ENERGY	K15864	231	0.412542		OTHER-ENERGY	K00625	231	0.54965		OTHER-ENERGY	K02636	224	0.0562967		OTHER-ENERGY	K02446	230	0.359378
OTHER-ENERGY	K21307	226	0.552869		OTHER-ENERGY	K05979	228	0.531741		OTHER-ENERGY	K05581	232	0.409496		OTHER-ENERGY	K00625	232	0.54965		OTHER-ENERGY	K05577	225	0.0541037		OTHER-ENERGY	K21309	231	0.351683
OTHER-ENERGY	K02128	227	0.549682		OTHER-ENERGY	K10831	229	0.518089		OTHER-ENERGY	K05582	233	0.406244		OTHER-ENERGY	K02575	233	0.543468		OTHER-ENERGY	K00338	226	0.0502583		OTHER-ENERGY	K00956	232	0.347424
OTHER-ENERGY	K13788	228	0.540873		OTHER-ENERGY	K15552	230	0.517268		OTHER-ENERGY	K00374	234	0.401899		OTHER-ENERGY	K22086	234	0.53045		OTHER-ENERGY	K07306	227	0.0494801		OTHER-ENERGY	K02634	233	0.338551
OTHER-ENERGY	K13788	229	0.540873		OTHER-ENERGY	K13788	231	0.516271		OTHER-ENERGY	K21308	235	0.395287		OTHER-ENERGY	K15552	235	0.527684		OTHER-ENERGY	K02095	228	0.0486863		OTHER-ENERGY	K00380	234	0.335259
OTHER-ENERGY	K02288	230	0.538111		OTHER-ENERGY	K13788	232	0.516271		OTHER-ENERGY	K02446	236	0.392721		OTHER-ENERGY	K03737	236	0.526586		OTHER-ENERGY	K02096	229	0.0479504		OTHER-ENERGY	K02716	235	0.33325
OTHER-ENERGY	K05584	231	0.528929		OTHER-ENERGY	K06881	233	0.51438		OTHER-ENERGY	K02446	237	0.392721		OTHER-ENERGY	K02710	237	0.519137		OTHER-ENERGY	K01960	230	0.0470912		OTHER-ENERGY	K01834	236	0.328325
OTHER-ENERGY	K05585	232	0.528039		OTHER-ENERGY	K08906	234	0.511843		OTHER-ENERGY	K05575	238	0.392514		OTHER-ENERGY	K05582	238	0.515739		OTHER-ENERGY	K20034	231	0.0430708		OTHER-ENERGY	K00441	237	0.321376
OTHER-ENERGY	K22086	233	0.524547		OTHER-ENERGY	K02118	235	0.495555		OTHER-ENERGY	K00380	239	0.391226		OTHER-ENERGY	K10945	239	0.498919		OTHER-ENERGY	K14083	233	0.0400374		OTHER-ENERGY	K00362	238	0.320738
OTHER-ENERGY	K02724	234	0.488646		OTHER-ENERGY	K00175	236	0.479686		OTHER-ENERGY	K00376	240	0.380054		OTHER-ENERGY	K10945	240	0.498919		OTHER-ENERGY	K02641	234	0.0374648		OTHER-ENERGY	K02290	239	0.317211
OTHER-ENERGY	K05385	235	0.480247		OTHER-ENERGY	K02710	237	0.475376		OTHER-ENERGY	K05579	241	0.368453		OTHER-ENERGY	K00170	241	0.473049		OTHER-ENERGY	K01959	235	0.0374506		OTHER-ENERGY	K03891	240	0.315637
OTHER-ENERGY	K10831	236	0.473809		OTHER-ENERGY	K05301	238	0.463094		OTHER-ENERGY	K02298	242	0.36323		OTHER-ENERGY	K00170	242	0.473049		OTHER-ENERGY	K11529	236	0.0355327		OTHER-ENERGY	K00148	241	0.300279
OTHER-ENERGY	K00362	237	0.471241		OTHER-ENERGY	K00380	239	0.457212		OTHER-ENERGY	K01849	243	0.362614		OTHER-ENERGY	K05575	243	0.467198		OTHER-ENERGY	K10764	237	0.0353672		OTHER-ENERGY	K04091	242	0.287286
OTHER-ENERGY	K05588	238	0.47108		OTHER-ENERGY	K22084	240	0.455478		OTHER-ENERGY	K01808	244	0.3548		OTHER-ENERGY	K02446	244	0.462303		OTHER-ENERGY	K02712	238	0.0351821		OTHER-ENERGY	K02117	243	0.284085
OTHER-ENERGY	K00850	239	0.468323		OTHER-ENERGY	K02287	241	0.454883		OTHER-ENERGY	K02120	245	0.341301		OTHER-ENERGY	K02446	245	0.462303		OTHER-ENERGY	K00261	239	0.034777		OTHER-ENERGY	K15553	244	0.270628
OTHER-ENERGY	K15552	240	0.466569		OTHER-ENERGY	K17725	243	0.44415		OTHER-ENERGY	K05577	246	0.336588		OTHER-ENERGY	K00380	246	0.461093		OTHER-ENERGY	K11532	240	0.0345048		OTHER-ENERGY	K03889	245	0.262893
OTHER-ENERGY	K05383	241	0.461998		OTHER-ENERGY	K01834	244	0.418132		OTHER-ENERGY	K00814	247	0.327033		OTHER-ENERGY	K22084	247	0.459667		OTHER-ENERGY	K11532	241	0.0345048		OTHER-ENERGY	K02699	246	0.261755
OTHER-ENERGY	K02298	244	0.436485		OTHER-ENERGY	K00362	245	0.411861		OTHER-ENERGY	K05301	248	0.322529		OTHER-ENERGY	K00169	248	0.458708		OTHER-ENERGY	K02048	242	0.0314624		OTHER-ENERGY	K05579	247	0.25784
OTHER-ENERGY	K02286	245	0.43154		OTHER-ENERGY	K12339	246	0.410038		OTHER-ENERGY	K02698	249	0.320617		OTHER-ENERGY	K00169	249	0.458708		OTHER-ENERGY	K00372	243	0.0305395		OTHER-ENERGY	K00374	248	0.246379
OTHER-ENERGY	K00174	246	0.429135		OTHER-ENERGY	K02439	247	0.402962		OTHER-ENERGY	K06034	250	0.31373		OTHER-ENERGY	K02567	250	0.440643		OTHER-ENERGY	K05606	246	0.0260233		OTHER-ENERGY	K05979	249	0.244593
OTHER-ENERGY	K08903	247	0.425516		OTHER-ENERGY	K05583	248	0.399686		OTHER-ENERGY	K08906	251	0.309199		OTHER-ENERGY	K00362	251	0.433136		OTHER-ENERGY	K02708	247	0.0253157		OTHER-ENERGY	K18277	250	0.241202
OTHER-ENERGY	K01739	248	0.421676		OTHER-ENERGY	K00368	249	0.390786		OTHER-ENERGY	K02299	252	0.307475		OTHER-ENERGY	K05580	252	0.430077		OTHER-ENERGY	K00175	248	0.0252297		OTHER-ENERGY	K00372	251	0.233058
OTHER-ENERGY	K00407	249	0.415024		OTHER-ENERGY	K02288	250	0.387926		OTHER-ENERGY	K15862	253	0.306362		OTHER-ENERGY	K00371	253	0.428704		OTHER-ENERGY	K07307	249	0.0246927		OTHER-ENERGY	K02095	252	0.229953
OTHER-ENERGY	K22084	250	0.406513		OTHER-ENERGY	K05584	251	0.384842		OTHER-ENERGY	K22087	254	0.303534		OTHER-ENERGY	K08264	254	0.423969		OTHER-ENERGY	K03737	250	0.0231092		OTHER-ENERGY	K01501	253	0.223781
OTHER-ENERGY	K11781	251	0.404705		OTHER-ENERGY	K02128	252	0.379199		OTHER-ENERGY	K05573	255	0.298907		OTHER-ENERGY	K02712	255	0.423679		OTHER-ENERGY	K14940	251	0.0220253		OTHER-ENERGY	K02123	254	0.221448
OTHER-ENERGY	K02048	252	0.401159		OTHER-ENERGY	K05383	253	0.378298		OTHER-ENERGY	K01621	256	0.284419		OTHER-ENERGY	K08691	256	0.419833		OTHER-ENERGY	K17725	252	0.0212467		OTHER-ENERGY	K05576	255	0.212038
OTHER-ENERGY	K06881	253	0.393143		OTHER-ENERGY	K05576	254	0.369086		OTHER-ENERGY	K06881	257	0.281262		OTHER-ENERGY	K08691	257	0.419833		OTHER-ENERGY	K01958	253	0.0202299		OTHER-ENERGY	K17218	256	0.204013
OTHER-ENERGY	K02567	254	0.392713		OTHER-ENERGY	K05385	255	0.366111		OTHER-ENERGY	K02439	258	0.279075		OTHER-ENERGY	K15864	258	0.415275		OTHER-ENERGY	K12339	254	0.0183777		OTHER-ENERGY	K00410	257	0.199984
OTHER-ENERGY	K15864	255	0.39012		OTHER-ENERGY	K02305	256	0.361577		OTHER-ENERGY	K05601	259	0.273208		OTHER-ENERGY	K02120	259	0.408295		OTHER-ENERGY	K00174	255	0.0178423		OTHER-ENERGY	K02118	258	0.199289
OTHER-ENERGY	K01834	256	0.387929		OTHER-ENERGY	K01739	257	0.350617		OTHER-ENERGY	K03888	260	0.272047		OTHER-ENERGY	K02305	260	0.407165		OTHER-ENERGY	K05575	256	0.0155739		OTHER-ENERGY	K01602	259	0.195318
OTHER-ENERGY	K02709	257	0.38335		OTHER-ENERGY	K17486	258	0.347827		OTHER-ENERGY	K21309	261	0.264348		OTHER-ENERGY	K04561	261	0.403356		OTHER-ENERGY	K00284	257	0.015091		OTHER-ENERGY	K15576	260	0.187729
OTHER-ENERGY	K00368	258	0.365172		OTHER-ENERGY	K02567	260	0.339352		OTHER-ENERGY	K02717	262	0.258467		OTHER-ENERGY	K01455	262	0.402779		OTHER-ENERGY	K08902	258	0.0150895		OTHER-ENERGY	K03890	261	0.185204
OTHER-ENERGY	K12339	259	0.363854		OTHER-ENERGY	K05587	261	0.333111		OTHER-ENERGY	K01848	263	0.251044		OTHER-ENERGY	K05577	263	0.379331		OTHER-ENERGY	K05588	259	0.0149588		OTHER-ENERGY	K02297	262	0.18132
OTHER-ENERGY	K00926	260	0.358558		OTHER-ENERGY	K00367	262	0.324463		OTHER-ENERGY	K21071	264	0.249193		OTHER-ENERGY	K08903	264	0.37222		OTHER-ENERGY	K01621	260	0.0144146		OTHER-ENERGY	K02097	263	0.170204
OTHER-ENERGY	K02132	261	0.348645		OTHER-ENERGY	K13039	263	0.314063		OTHER-ENERGY	K17486	265	0.246592		OTHER-ENERGY	K00368	265	0.364812		OTHER-ENERGY	K01847	261	0.0144118		OTHER-ENERGY	K05582	264	0.164111
OTHER-ENERGY	K08264	262	0.34367		OTHER-ENERGY	K16937	264	0.312497		OTHER-ENERGY	K05578	266	0.24361		OTHER-ENERGY	K02298	266	0.3479		OTHER-ENERGY	K14449	262	0.0141469		OTHER-ENERGY	K20036	265	0.163185
OTHER-ENERGY	K05381	263	0.342265		OTHER-ENERGY	K05588	265	0.308937		OTHER-ENERGY	K00394	267	0.240419		OTHER-ENERGY	K02299	267	0.334652		OTHER-ENERGY	K02117	263	0.0140802		OTHER-ENERGY	K00260	266	0.161806
OTHER-ENERGY	K00371	264	0.330808		OTHER-ENERGY	K00148	266	0.307147		OTHER-ENERGY	K04091	268	0.228097		OTHER-ENERGY	K21309	268	0.326625		OTHER-ENERGY	K00260	264	0.0131444		OTHER-ENERGY	K01960	267	0.161418
OTHER-ENERGY	K05601	265	0.322612		OTHER-ENERGY	K01808	267	0.304897		OTHER-ENERGY	K00018	269	0.22526		OTHER-ENERGY	K10944	269	0.324069		OTHER-ENERGY	K02045	265	0.0127653		OTHER-ENERGY	K08902	268	0.148531
OTHER-ENERGY	K02713	266	0.321273		OTHER-ENERGY	K00814	268	0.299708		OTHER-ENERGY	K13788	270	0.216625		OTHER-ENERGY	K10944	270	0.324069		OTHER-ENERGY	K08906	266	0.0122156		OTHER-ENERGY	K15554	269	0.147801
OTHER-ENERGY	K00370	267	0.2988		OTHER-ENERGY	K15864	269	0.298443		OTHER-ENERGY	K13788	271	0.216625		OTHER-ENERGY	K21071	271	0.315849		OTHER-ENERGY	K17230	268	0.0119214		OTHER-ENERGY	K16259	270	0.147656
OTHER-ENERGY	K02289	268	0.295979		OTHER-ENERGY	K02123	270	0.297995		OTHER-ENERGY	K11180	272	0.216192		OTHER-ENERGY	K05581	272	0.315238		OTHER-ENERGY	K03887	269	0.0113351		OTHER-ENERGY	K15634	271	0.14146
OTHER-ENERGY	K05301	269	0.288678		OTHER-ENERGY	K00625	271	0.292169		OTHER-ENERGY	K02287	273	0.215749		OTHER-ENERGY	K13039	273	0.312205		OTHER-ENERGY	K02118	270	0.0113064		OTHER-ENERGY	K16257	272	0.140164
OTHER-ENERGY	K04091	270	0.286206		OTHER-ENERGY	K00625	272	0.292169		OTHER-ENERGY	K20036	274	0.214908		OTHER-ENERGY	K05579	274	0.309143		OTHER-ENERGY	K05582	271	0.0107797		OTHER-ENERGY	K05581	273	0.138689
OTHER-ENERGY	K01455	271	0.26668		OTHER-ENERGY	K21308	273	0.282861		OTHER-ENERGY	K00366	275	0.210995		OTHER-ENERGY	K02439	275	0.305304		OTHER-ENERGY	K02097	272	0.0106505		OTHER-ENERGY	K02692	274	0.135531
OTHER-ENERGY	K02299	272	0.263272		OTHER-ENERGY	K02117	274	0.281195		OTHER-ENERGY	K11529	276	0.208054		OTHER-ENERGY	K01535	276	0.297892		OTHER-ENERGY	K02203	273	0.0105353		OTHER-ENERGY	K01621	275	0.134572
OTHER-ENERGY	K00625	273	0.245765		OTHER-ENERGY	K02298	275	0.275253		OTHER-ENERGY	K03737	277	0.206556		OTHER-ENERGY	K21308	277	0.283176		OTHER-ENERGY	K02277	274	0.0104465		OTHER-ENERGY	K02575	276	0.1345
OTHER-ENERGY	K00625	274	0.245765		OTHER-ENERGY	K08691	276	0.274144		OTHER-ENERGY	K22085	278	0.206038		OTHER-ENERGY	K10713	278	0.282166		OTHER-ENERGY	K01725	275	0.0100933		OTHER-ENERGY	K15555	277	0.132122
OTHER-ENERGY	K13378	276	0.228793		OTHER-ENERGY	K08691	277	0.274144		OTHER-ENERGY	K01501	279	0.190001		OTHER-ENERGY	K00198	279	0.279832		OTHER-ENERGY	K08691	276	0.0100708		OTHER-ENERGY	K00320	278	0.127978
OTHER-ENERGY	K15408	277	0.228566		OTHER-ENERGY	K11781	278	0.27195		OTHER-ENERGY	K14449	280	0.187179		OTHER-ENERGY	K00198	280	0.279832		OTHER-ENERGY	K08691	277	0.0100708		OTHER-ENERGY	K13378	279	0.1235
OTHER-ENERGY	K00374	278	0.226172		OTHER-ENERGY	K05382	279	0.259222		OTHER-ENERGY	K02297	281	0.185452		OTHER-ENERGY	K02708	281	0.273492		OTHER-ENERGY	K08097	278	0.0100083		OTHER-ENERGY	K05573	280	0.121149
OTHER-ENERGY	K02118	279	0.224924		OTHER-ENERGY	K00387	281	0.253954		OTHER-ENERGY	K17069	282	0.177898		OTHER-ENERGY	K06881	282	0.271695		OTHER-ENERGY	K08359	279	0.00979304		OTHER-ENERGY	K15578	281	0.117717
OTHER-ENERGY	K08691	280	0.224642		OTHER-ENERGY	K11529	282	0.250702		OTHER-ENERGY	K13378	283	0.175547		OTHER-ENERGY	K13378	283	0.270479		OTHER-ENERGY	K00814	280	0.00933418		OTHER-ENERGY	K00926	282	0.117077
OTHER-ENERGY	K08691	281	0.224642		OTHER-ENERGY	K00926	283	0.246022		OTHER-ENERGY	K00395	284	0.174138		OTHER-ENERGY	K05572	284	0.268706		OTHER-ENERGY	K05580	281	0.00870917		OTHER-ENERGY	K05572	283	0.111057
OTHER-ENERGY	K13039	282	0.213807		OTHER-ENERGY	K05586	285	0.238489		OTHER-ENERGY	K05386	285	0.171269		OTHER-ENERGY	K17230	285	0.268386		OTHER-ENERGY	K17229	282	0.00842963		OTHER-ENERGY	K01535	284	0.10992
OTHER-ENERGY	K02297	283	0.211538		OTHER-ENERGY	K01455	286	0.236944		OTHER-ENERGY	K11181	286	0.171038		OTHER-ENERGY	K17486	286	0.264621		OTHER-ENERGY	K02094	283	0.00837264		OTHER-ENERGY	K14067	285	0.104774
OTHER-ENERGY	K15553	284	0.209232		OTHER-ENERGY	K20036	287	0.230571		OTHER-ENERGY	K08264	287	0.170166		OTHER-ENERGY	K05578	287	0.264331		OTHER-ENERGY	K05581	284	0.00837179		OTHER-ENERGY	K00317	286	0.0986939
OTHER-ENERGY	K16370	285	0.208352		OTHER-ENERGY	K01848	288	0.227836		OTHER-ENERGY	K11779	288	0.168702		OTHER-ENERGY	K01501	288	0.264103		OTHER-ENERGY	K11181	285	0.00819787		OTHER-ENERGY	K02707	287	0.0973758
OTHER-ENERGY	K14449	286	0.208072		OTHER-ENERGY	K16370	289	0.225356		OTHER-ENERGY	K15634	289	0.165816		OTHER-ENERGY	K06034	289	0.250268		OTHER-ENERGY	K02711	286	0.00790332		OTHER-ENERGY	K14534	288	0.0949057
OTHER-ENERGY	K15554	287	0.20452		OTHER-ENERGY	K17229	290	0.218145		OTHER-ENERGY	K00362	290	0.15993		OTHER-ENERGY	K05576	290	0.248474		OTHER-ENERGY	K10946	287	0.00767653		OTHER-ENERGY	K02719	289	0.0886736
OTHER-ENERGY	K22083	288	0.203002		OTHER-ENERGY	K00371	291	0.212315		OTHER-ENERGY	K02724	291	0.158373		OTHER-ENERGY	K02568	291	0.247172		OTHER-ENERGY	K10946	288	0.00767653		OTHER-ENERGY	K15577	290	0.0874079
OTHER-ENERGY	K21308	289	0.193298		OTHER-ENERGY	K02724	292	0.209314		OTHER-ENERGY	K18277	292	0.154358		OTHER-ENERGY	K03888	292	0.244859		OTHER-ENERGY	K05579	289	0.00754246		OTHER-ENERGY	K06034	291	0.0874054
OTHER-ENERGY	K01808	290	0.19317		OTHER-ENERGY	K15408	293	0.205104		OTHER-ENERGY	K02094	293	0.149303		OTHER-ENERGY	K00172	293	0.239286		OTHER-ENERGY	K00387	290	0.00736208		OTHER-ENERGY	K02045	292	0.0865739
OTHER-ENERGY	K05587	291	0.190243		OTHER-ENERGY	K21309	294	0.202335		OTHER-ENERGY	K05576	294	0.149095		OTHER-ENERGY	K00172	294	0.239286		OTHER-ENERGY	K13378	291	0.00714379		OTHER-ENERGY	K10713	293	0.0840128
OTHER-ENERGY	K02439	292	0.190234		OTHER-ENERGY	K14449	295	0.195145		OTHER-ENERGY	K00368	295	0.148899		OTHER-ENERGY	K14449	295	0.228785		OTHER-ENERGY	K00863	292	0.00695636		OTHER-ENERGY	K02698	294	0.0809388
OTHER-ENERGY	K15577	293	0.189505		OTHER-ENERGY	K22081	296	0.189309		OTHER-ENERGY	K02567	296	0.147837		OTHER-ENERGY	K05573	296	0.226464		OTHER-ENERGY	K05572	293	0.00650177		OTHER-ENERGY	K00245	295	0.0805076
OTHER-ENERGY	K02446	294	0.186099		OTHER-ENERGY	K03887	297	0.18521		OTHER-ENERGY	K09709	297	0.140177		OTHER-ENERGY	K00171	297	0.221408		OTHER-ENERGY	K08903	294	0.00636351		OTHER-ENERGY	K00245	296	0.0805076
OTHER-ENERGY	K02446	295	0.186099		OTHER-ENERGY	K15576	298	0.182122		OTHER-ENERGY	K02305	298	0.137697		OTHER-ENERGY	K00171	298	0.221408		OTHER-ENERGY	K02717	295	0.00628265		OTHER-ENERGY	K08906	297	0.0804066
OTHER-ENERGY	K17069	297	0.172165		OTHER-ENERGY	K22083	299	0.17298		OTHER-ENERGY	K05572	299	0.137656		OTHER-ENERGY	K02717	299	0.22016		OTHER-ENERGY	K05585	296	0.00605509		OTHER-ENERGY	K17993	298	0.077675
OTHER-ENERGY	K06034	298	0.171681		OTHER-ENERGY	K06034	300	0.172241		OTHER-ENERGY	K00441	300	0.135035		OTHER-ENERGY	K00926	300	0.219786		OTHER-ENERGY	K05574	297	0.00600744		OTHER-ENERGY	K05578	299	0.0767765
OTHER-ENERGY	K00018	299	0.16764		OTHER-ENERGY	K11780	301	0.170377		OTHER-ENERGY	K17725	301	0.133205		OTHER-ENERGY	K18277	301	0.215947		OTHER-ENERGY	K03888	298	0.00597754		OTHER-ENERGY	K02119	300	0.0746332
OTHER-ENERGY	K02708	300	0.16135		OTHER-ENERGY	K00018	302	0.16329		OTHER-ENERGY	K02048	302	0.130478		OTHER-ENERGY	K00387	302	0.214961		OTHER-ENERGY	K02287	299	0.00591301		OTHER-ENERGY	K02693	301	0.074343
OTHER-ENERGY	K15576	301	0.160645		OTHER-ENERGY	K04091	303	0.159834		OTHER-ENERGY	K02121	303	0.122171		OTHER-ENERGY	K02123	303	0.212169		OTHER-ENERGY	K01455	300	0.00574128		OTHER-ENERGY	K16370	302	0.0741801
OTHER-ENERGY	K02712	302	0.15906		OTHER-ENERGY	K03888	304	0.15489		OTHER-ENERGY	K00387	304	0.122079		OTHER-ENERGY	K05574	304	0.211703		OTHER-ENERGY	K22084	301	0.00572387		OTHER-ENERGY	K00244	303	0.0713273
OTHER-ENERGY	K17486	303	0.158818		OTHER-ENERGY	K05601	305	0.153424		OTHER-ENERGY	K15576	305	0.121204		OTHER-ENERGY	K22083	305	0.211299		OTHER-ENERGY	K13039	302	0.00556435		OTHER-ENERGY	K00244	304	0.0713273
OTHER-ENERGY	K02305	304	0.157039		OTHER-ENERGY	K00374	306	0.151881		OTHER-ENERGY	K05574	306	0.11977		OTHER-ENERGY	K22081	306	0.206273		OTHER-ENERGY	K02697	303	0.00553442		OTHER-ENERGY	K02300	305	0.0696727
OTHER-ENERGY	K02300	305	0.155644		OTHER-ENERGY	K10946	307	0.150681		OTHER-ENERGY	K08903	307	0.115257		OTHER-ENERGY	K05386	307	0.20386		OTHER-ENERGY	K06034	304	0.00551984		OTHER-ENERGY	K03737	306	0.069159
OTHER-ENERGY	K02117	306	0.154907		OTHER-ENERGY	K10946	308	0.150681		OTHER-ENERGY	K02132	308	0.11498		OTHER-ENERGY	K17725	308	0.20079		OTHER-ENERGY	K05576	305	0.0054069		OTHER-ENERGY	K05580	307	0.0678578
OTHER-ENERGY	K00175	307	0.151035		OTHER-ENERGY	K01501	309	0.148649		OTHER-ENERGY	K00926	309	0.112512		OTHER-ENERGY	K02286	309	0.193112		OTHER-ENERGY	K11180	306	0.0053842		OTHER-ENERGY	K00368	308	0.0667512
OTHER-ENERGY	K00244	309	0.147118		OTHER-ENERGY	K15553	310	0.142144		OTHER-ENERGY	K03943	310	0.111232		OTHER-ENERGY	K11779	310	0.179589		OTHER-ENERGY	K14470	307	0.00532947		OTHER-ENERGY	K00370	309	0.064404
OTHER-ENERGY	K00244	310	0.147118		OTHER-ENERGY	K05381	311	0.13495		OTHER-ENERGY	K02300	311	0.107621		OTHER-ENERGY	K11529	311	0.176331		OTHER-ENERGY	K15634	308	0.00518538		OTHER-ENERGY	K00196	310	0.0626937
OTHER-ENERGY	K02568	311	0.146455		OTHER-ENERGY	K08093	312	0.12771		OTHER-ENERGY	K05585	312	0.107432		OTHER-ENERGY	K01960	312	0.170719		OTHER-ENERGY	K00196	309	0.005081		OTHER-ENERGY	K00196	311	0.0626937
OTHER-ENERGY	K22081	312	0.143166		OTHER-ENERGY	K02297	313	0.124432		OTHER-ENERGY	K03891	313	0.106637		OTHER-ENERGY	K03943	313	0.170649		OTHER-ENERGY	K00196	310	0.005081		OTHER-ENERGY	K00299	312	0.0615595
OTHER-ENERGY	K11780	313	0.142317		OTHER-ENERGY	K22087	314	0.122446		OTHER-ENERGY	K16370	314	0.105415		OTHER-ENERGY	K00366	314	0.169588		OTHER-ENERGY	K00366	311	0.00487581		OTHER-ENERGY	K00371	313	0.0608845
OTHER-ENERGY	K01501	314	0.141358		OTHER-ENERGY	K15577	315	0.120888		OTHER-ENERGY	K10946	315	0.105361		OTHER-ENERGY	K04091	315	0.16723		OTHER-ENERGY	K05301	312	0.00486398		OTHER-ENERGY	K00863	314	0.0603981
OTHER-ENERGY	K21309	315	0.133862		OTHER-ENERGY	K05379	316	0.120664		OTHER-ENERGY	K10946	316	0.105361		OTHER-ENERGY	K20036	316	0.164858		OTHER-ENERGY	K11645	313	0.00485892		OTHER-ENERGY	K02046	315	0.0556619
OTHER-ENERGY	K17229	316	0.132013		OTHER-ENERGY	K02299	317	0.117915		OTHER-ENERGY	K02708	317	0.104179		OTHER-ENERGY	K05584	317	0.161947		OTHER-ENERGY	K11645	314	0.00485892		OTHER-ENERGY	K03119	316	0.0540143
OTHER-ENERGY	K15555	317	0.127766		OTHER-ENERGY	K00441	318	0.11683		OTHER-ENERGY	K02124	318	0.102187		OTHER-ENERGY	K00176	318	0.160665		OTHER-ENERGY	K15552	315	0.00473845		OTHER-ENERGY	K00407	318	0.0492269
OTHER-ENERGY	K05586	318	0.125954		OTHER-ENERGY	K02286	319	0.114033		OTHER-ENERGY	K00196	319	0.0996803		OTHER-ENERGY	K03385	319	0.160279		OTHER-ENERGY	K21308	316	0.00456983		OTHER-ENERGY	K00363	319	0.047589
OTHER-ENERGY	K02696	319	0.119868		OTHER-ENERGY	K00363	320	0.109743		OTHER-ENERGY	K00196	320	0.0996803		OTHER-ENERGY	K15634	320	0.158725		OTHER-ENERGY	K02123	317	0.00454149		OTHER-ENERGY	K00367	320	0.0466345
OTHER-ENERGY	K03887	320	0.117109		OTHER-ENERGY	K00394	321	0.109103		OTHER-ENERGY	K05382	321	0.0993937		OTHER-ENERGY	K00363	321	0.158494		OTHER-ENERGY	K15578	318	0.00441794		OTHER-ENERGY	K14941	321	0.0465219
OTHER-ENERGY	K03385	321	0.116787		OTHER-ENERGY	K15554	322	0.10698		OTHER-ENERGY	K02286	322	0.0980948		OTHER-ENERGY	K00018	322	0.157353		OTHER-ENERGY	K09709	319	0.00438579		OTHER-ENERGY	K12234	322	0.0460078
OTHER-ENERGY	K01960	322	0.11502		OTHER-ENERGY	K13378	323	0.104313		OTHER-ENERGY	K05584	323	0.0953243		OTHER-ENERGY	K00441	323	0.154732		OTHER-ENERGY	K02046	320	0.00437002		OTHER-ENERGY	K14470	323	0.0450071
OTHER-ENERGY	K11529	323	0.113564		OTHER-ENERGY	K17993	324	0.103134		OTHER-ENERGY	K05379	324	0.0859431		OTHER-ENERGY	K22087	324	0.154598		OTHER-ENERGY	K05386	321	0.00424858		OTHER-ENERGY	K00247	324	0.043256
OTHER-ENERGY	K02123	324	0.111368		OTHER-ENERGY	K01725	325	0.10296		OTHER-ENERGY	K14470	325	0.0847336		OTHER-ENERGY	K01621	325	0.154224		OTHER-ENERGY	K05578	322	0.0042215		OTHER-ENERGY	K00247	325	0.043256
OTHER-ENERGY	K02047	325	0.111123		OTHER-ENERGY	K15578	326	0.101444		OTHER-ENERGY	K15553	326	0.0846555		OTHER-ENERGY	K00196	326	0.152052		OTHER-ENERGY	K10713	323	0.00412774		OTHER-ENERGY	K05382	326	0.0430824
OTHER-ENERGY	K16937	326	0.109838		OTHER-ENERGY	K09709	327	0.100661		OTHER-ENERGY	K02119	327	0.0841453		OTHER-ENERGY	K00196	327	0.152052		OTHER-ENERGY	K15577	324	0.00408436		OTHER-ENERGY	K02203	327	0.0418657
OTHER-ENERGY	K01848	327	0.103078		OTHER-ENERGY	K22085	328	0.0977595		OTHER-ENERGY	K01960	328	0.0789634		OTHER-ENERGY	K01848	328	0.147902		OTHER-ENERGY	K02047	325	0.00405408		OTHER-ENERGY	K11212	328	0.041662
OTHER-ENERGY	K22085	328	0.100145		OTHER-ENERGY	K02289	329	0.0957134		OTHER-ENERGY	K05979	329	0.0784914		OTHER-ENERGY	K05379	329	0.146817		OTHER-ENERGY	K15576	327	0.00384576		OTHER-ENERGY	K08264	329	0.0408037
OTHER-ENERGY	K07308	329	0.0968465		OTHER-ENERGY	K02120	330	0.0897475		OTHER-ENERGY	K16937	330	0.0781046		OTHER-ENERGY	K01849	330	0.145806		OTHER-ENERGY	K00170	328	0.00382466		OTHER-ENERGY	K03396	330	0.0405312
OTHER-ENERGY	K15578	330	0.096479		OTHER-ENERGY	K02121	331	0.0869768		OTHER-ENERGY	K05583	331	0.0773916		OTHER-ENERGY	K00177	331	0.145741		OTHER-ENERGY	K00170	329	0.00382466		OTHER-ENERGY	K16792	331	0.0402676
OTHER-ENERGY	K01959	331	0.0955656		OTHER-ENERGY	K01535	332	0.0864105		OTHER-ENERGY	K01725	332	0.0748753		OTHER-ENERGY	K00317	332	0.140996		OTHER-ENERGY	K00169	330	0.00381357		OTHER-ENERGY	K05601	332	0.0401912
OTHER-ENERGY	K00814	332	0.092843		OTHER-ENERGY	K00372	333	0.0842488		OTHER-ENERGY	K15577	333	0.073858		OTHER-ENERGY	K00374	333	0.138378		OTHER-ENERGY	K00169	331	0.00381357		OTHER-ENERGY	K16258	333	0.0368805
OTHER-ENERGY	K03888	333	0.0924846		OTHER-ENERGY	K17069	334	0.082081		OTHER-ENERGY	K16257	334	0.0712473		OTHER-ENERGY	K02297	334	0.138307		OTHER-ENERGY	K03396	332	0.00375091		OTHER-ENERGY	K02697	334	0.0358843
OTHER-ENERGY	K00247	334	0.0914246		OTHER-ENERGY	K02568	335	0.0816047		OTHER-ENERGY	K03890	335	0.0700555		OTHER-ENERGY	K05585	335	0.137237		OTHER-ENERGY	K03943	333	0.00361492		OTHER-ENERGY	K05585	335	0.0358325
OTHER-ENERGY	K00247	335	0.0914246		OTHER-ENERGY	K02124	336	0.0792976		OTHER-ENERGY	K16259	336	0.0672212		OTHER-ENERGY	K16370	336	0.134043		OTHER-ENERGY	K02132	335	0.00351062		OTHER-ENERGY	K00394	336	0.0356218
OTHER-ENERGY	K02045	336	0.0909368		OTHER-ENERGY	K11779	337	0.0774129		OTHER-ENERGY	K00317	337	0.0658895		OTHER-ENERGY	K08093	337	0.12695		OTHER-ENERGY	K01849	336	0.00346695		OTHER-ENERGY	K05386	337	0.0328511
OTHER-ENERGY	K20036	337	0.0894559		OTHER-ENERGY	K02446	338	0.0773112		OTHER-ENERGY	K15578	338	0.0650389		OTHER-ENERGY	K17069	338	0.12208		OTHER-ENERGY	K05382	337	0.00337395		OTHER-ENERGY	K01677	338	0.032627
OTHER-ENERGY	K07306	338	0.0878888		OTHER-ENERGY	K02446	339	0.0773112		OTHER-ENERGY	K17993	339	0.0644086		OTHER-ENERGY	K15230	339	0.120131		OTHER-ENERGY	K00172	338	0.00330179		OTHER-ENERGY	K02048	339	0.0326045
OTHER-ENERGY	K22087	339	0.0862585		OTHER-ENERGY	K02712	340	0.0736947		OTHER-ENERGY	K00372	340	0.0642692		OTHER-ENERGY	K05382	340	0.117881		OTHER-ENERGY	K00172	339	0.00330179		OTHER-ENERGY	K02128	340	0.0301497
OTHER-ENERGY	K00148	340	0.0852707		OTHER-ENERGY	K02696	341	0.0719604		OTHER-ENERGY	K15635	341	0.0581405		OTHER-ENERGY	K02711	341	0.114363		OTHER-ENERGY	K00176	340	0.00326656		OTHER-ENERGY	K15635	341	0.0299567
OTHER-ENERGY	K02710	341	0.0737553		OTHER-ENERGY	K01849	342	0.0677146		OTHER-ENERGY	K05383	342	0.055507		OTHER-ENERGY	K15023	342	0.113034		OTHER-ENERGY	K21307	341	0.00322225		OTHER-ENERGY	K08903	342	0.0297166
OTHER-ENERGY	K22082	342	0.0725081		OTHER-ENERGY	K02119	343	0.0647026		OTHER-ENERGY	K02122	343	0.0547243		OTHER-ENERGY	K02713	343	0.112308		OTHER-ENERGY	K08264	342	0.00315093		OTHER-ENERGY	K02132	343	0.0292603
OTHER-ENERGY	K00363	343	0.0706258		OTHER-ENERGY	K22082	344	0.0608372		OTHER-ENERGY	K00363	344	0.0497416		OTHER-ENERGY	K22085	344	0.112003		OTHER-ENERGY	K10831	343	0.00306941		OTHER-ENERGY	K00814	344	0.0291287
OTHER-ENERGY	K02120	344	0.0688427		OTHER-ENERGY	K00395	345	0.0583072		OTHER-ENERGY	K00367	345	0.0483427		OTHER-ENERGY	K02048	345	0.109134		OTHER-ENERGY	K05583	344	0.00303324		OTHER-ENERGY	K01499	345	0.0281286
OTHER-ENERGY	K03119	345	0.0687295		OTHER-ENERGY	K10945	346	0.0549892		OTHER-ENERGY	K05384	346	0.0483313		OTHER-ENERGY	K10535	346	0.106188		OTHER-ENERGY	K00394	345	0.00280336		OTHER-ENERGY	K08692	346	0.0280748
OTHER-ENERGY	K00299	346	0.0663421		OTHER-ENERGY	K10945	347	0.0549892		OTHER-ENERGY	K02045	347	0.0477645		OTHER-ENERGY	K00244	347	0.105588		OTHER-ENERGY	K05384	346	0.00264946		OTHER-ENERGY	K02124	347	0.0278879
OTHER-ENERGY	K02046	347	0.0651391		OTHER-ENERGY	K16953	348	0.0527147		OTHER-ENERGY	K17994	348	0.0474906		OTHER-ENERGY	K00244	348	0.105588		OTHER-ENERGY	K00441	347	0.00256403		OTHER-ENERGY	K21310	348	0.0275388
OTHER-ENERGY	K01725	348	0.0635486		OTHER-ENERGY	K11180	349	0.0525462		OTHER-ENERGY	K15422	349	0.0472658		OTHER-ENERGY	K05301	349	0.104423		OTHER-ENERGY	K00177	348	0.00255233		OTHER-ENERGY	K05574	349	0.0252927
OTHER-ENERGY	K18277	349	0.0625283		OTHER-ENERGY	K00317	350	0.051058		OTHER-ENERGY	K02568	350	0.0471981		OTHER-ENERGY	K00122	350	0.10335		OTHER-ENERGY	K01535	349	0.00248977		OTHER-ENERGY	K02826	350	0.0242717
OTHER-ENERGY	K00387	350	0.0601543		OTHER-ENERGY	K02203	351	0.0492506		OTHER-ENERGY	K02203	351	0.0471289		OTHER-ENERGY	K05384	351	0.0995749		OTHER-ENERGY	K01848	350	0.00245484		OTHER-ENERGY	K05384	351	0.0237725
OTHER-ENERGY	K10946	351	0.059791		OTHER-ENERGY	K02708	352	0.0489949		OTHER-ENERGY	K10713	352	0.0471115		OTHER-ENERGY	K15576	352	0.0982545		OTHER-ENERGY	K10945	351	0.00237621		OTHER-ENERGY	K02047	352	0.0233682
OTHER-ENERGY	K10946	352	0.059791		OTHER-ENERGY	K10713	353	0.048789		OTHER-ENERGY	K16953	353	0.0451974		OTHER-ENERGY	K01725	353	0.0943709		OTHER-ENERGY	K10945	352	0.00237621		OTHER-ENERGY	K01959	353	0.0227516
OTHER-ENERGY	K01535	353	0.0589947		OTHER-ENERGY	K15634	354	0.0469967		OTHER-ENERGY	K03396	354	0.0437509		OTHER-ENERGY	K02119	354	0.0909733		OTHER-ENERGY	K00395	353	0.0023618		OTHER-ENERGY	K17996	354	0.0225558
OTHER-ENERGY	K08093	354	0.0536248		OTHER-ENERGY	K05884	355	0.0469093		OTHER-ENERGY	K03889	355	0.043436		OTHER-ENERGY	K22082	355	0.0901268		OTHER-ENERGY	K00198	354	0.00235261		OTHER-ENERGY	K03385	355	0.018996
OTHER-ENERGY	K02119	355	0.0535558		OTHER-ENERGY	K02300	356	0.0464618		OTHER-ENERGY	K00299	356	0.0427497		OTHER-ENERGY	K05583	356	0.087484		OTHER-ENERGY	K00198	355	0.00235261		OTHER-ENERGY	K00122	356	0.0187952
OTHER-ENERGY	K00372	356	0.0523734		OTHER-ENERGY	K00244	357	0.0464423		OTHER-ENERGY	K03880	357	0.0419525		OTHER-ENERGY	K08358	357	0.0844588		OTHER-ENERGY	K22085	356	0.00232626		OTHER-ENERGY	K16937	357	0.0186743
OTHER-ENERGY	K09709	357	0.0523464		OTHER-ENERGY	K00244	358	0.0464423		OTHER-ENERGY	K01959	358	0.0416409		OTHER-ENERGY	K21310	358	0.0835026		OTHER-ENERGY	K02124	357	0.00226352		OTHER-ENERGY	K15862	358	0.0185483
OTHER-ENERGY	K00245	358	0.0522248		OTHER-ENERGY	K18277	359	0.045403		OTHER-ENERGY	K14941	359	0.0413291		OTHER-ENERGY	K02203	359	0.0792818		OTHER-ENERGY	K15876	358	0.00196882		OTHER-ENERGY	K15765	359	0.0171081
OTHER-ENERGY	K00245	359	0.0522248		OTHER-ENERGY	K01960	360	0.0439779		OTHER-ENERGY	K02712	360	0.0388878		OTHER-ENERGY	K02697	360	0.078585		OTHER-ENERGY	K18277	359	0.00190187		OTHER-ENERGY	K01678	360	0.0170767
OTHER-ENERGY	K00441	360	0.0501495		OTHER-ENERGY	K15635	361	0.0405435		OTHER-ENERGY	K00246	361	0.0377299		OTHER-ENERGY	K02124	361	0.0757051		OTHER-ENERGY	K22086	360	0.00188826		OTHER-ENERGY	K02121	361	0.0170349
OTHER-ENERGY	K01849	361	0.0483817		OTHER-ENERGY	K15555	362	0.0393484		OTHER-ENERGY	K00246	362	0.0377299		OTHER-ENERGY	K15022	362	0.0751857		OTHER-ENERGY	K02696	361	0.00186583		OTHER-ENERGY	K16256	362	0.0163789
OTHER-ENERGY	K02203	362	0.0457414		OTHER-ENERGY	K14067	363	0.0389152		OTHER-ENERGY	K00320	363	0.0367603		OTHER-ENERGY	K15022	363	0.0751857		OTHER-ENERGY	K02640	362	0.00159176		OTHER-ENERGY	K17725	363	0.0163626
OTHER-ENERGY	K00246	363	0.0456106		OTHER-ENERGY	K10944	364	0.0383938		OTHER-ENERGY	K00244	364	0.036492		OTHER-ENERGY	K09709	364	0.0751178		OTHER-ENERGY	K05584	363	0.0015386		OTHER-ENERGY	K02717	364	0.0159762
OTHER-ENERGY	K00246	364	0.0456106		OTHER-ENERGY	K10944	365	0.0383938		OTHER-ENERGY	K00244	365	0.036492		OTHER-ENERGY	K02132	365	0.0730708		OTHER-ENERGY	K08354	364	0.00142502		OTHER-ENERGY	K02720	365	0.0149376
OTHER-ENERGY	K16953	365	0.0433354		OTHER-ENERGY	K14470	366	0.0378064		OTHER-ENERGY	K02289	366	0.0363766		OTHER-ENERGY	K00863	366	0.0723803		OTHER-ENERGY	K01501	365	0.00135327		OTHER-ENERGY	K01725	366	0.01473
OTHER-ENERGY	K11180	366	0.042447		OTHER-ENERGY	K02697	367	0.0358723		OTHER-ENERGY	K16792	367	0.0361346		OTHER-ENERGY	K01959	367	0.072332		OTHER-ENERGY	K21309	366	0.00133708		OTHER-ENERGY	K03939	367	0.014671
OTHER-ENERGY	K02121	367	0.0404015		OTHER-ENERGY	K03385	368	0.0349407		OTHER-ENERGY	K16256	368	0.0344227		OTHER-ENERGY	K02121	368	0.0716428		OTHER-ENERGY	K10978	367	0.00131736		OTHER-ENERGY	K08093	368	0.0146141
OTHER-ENERGY	K07307	368	0.0382731		OTHER-ENERGY	K08904	369	0.0311286		OTHER-ENERGY	K04480	369	0.0343336		OTHER-ENERGY	K00372	369	0.0712942		OTHER-ENERGY	K22082	368	0.00125463		OTHER-ENERGY	K04041	369	0.0141733
OTHER-ENERGY	K05884	369	0.0375744		OTHER-ENERGY	K17994	370	0.0295067		OTHER-ENERGY	K02046	370	0.0343315		OTHER-ENERGY	K02288	370	0.0695028		OTHER-ENERGY	K02289	369	0.00125151		OTHER-ENERGY	K04041	370	0.0141733
OTHER-ENERGY	K02124	370	0.0348235		OTHER-ENERGY	K17996	371	0.029188		OTHER-ENERGY	K17230	371	0.0328389		OTHER-ENERGY	K00245	371	0.06744		OTHER-ENERGY	K05586	370	0.00110018		OTHER-ENERGY	K08685	371	0.0133167
OTHER-ENERGY	K15634	371	0.0320463		OTHER-ENERGY	K00169	372	0.0276874		OTHER-ENERGY	K05381	372	0.0325038		OTHER-ENERGY	K00245	372	0.06744		OTHER-ENERGY	K22081	371	0.00109422		OTHER-ENERGY	K16953	372	0.0131742
OTHER-ENERGY	K00176	372	0.0315911		OTHER-ENERGY	K00169	373	0.0276874		OTHER-ENERGY	K15230	373	0.030374		OTHER-ENERGY	K00247	373	0.0668864		OTHER-ENERGY	K00299	372	0.00108043		OTHER-ENERGY	K08904	373	0.012999
OTHER-ENERGY	K00169	373	0.0273979		OTHER-ENERGY	K21310	374	0.0272816		OTHER-ENERGY	K00401	374	0.0298907		OTHER-ENERGY	K00247	374	0.0668864		OTHER-ENERGY	K10944	373	0.00106428		OTHER-ENERGY	K08352	374	0.0129129
OTHER-ENERGY	K00169	374	0.0273979		OTHER-ENERGY	K00260	375	0.0265423		OTHER-ENERGY	K08358	375	0.0285551		OTHER-ENERGY	K14138	375	0.0652326		OTHER-ENERGY	K10944	374	0.00106428		OTHER-ENERGY	K00198	375	0.0123584
OTHER-ENERGY	K14470	375	0.0266944		OTHER-ENERGY	K02723	376	0.0262263		OTHER-ENERGY	K01648	376	0.0280296		OTHER-ENERGY	K03388	376	0.0631486		OTHER-ENERGY	K16937	375	0.00105301		OTHER-ENERGY	K00198	376	0.0123584
OTHER-ENERGY	K00394	376	0.0250369		OTHER-ENERGY	K11181	377	0.0244242		OTHER-ENERGY	K05385	377	0.0270039		OTHER-ENERGY	K00260	377	0.0627959		OTHER-ENERGY	K16370	376	0.00103516		OTHER-ENERGY	K16260	377	0.0122362
OTHER-ENERGY	K04041	377	0.0217683		OTHER-ENERGY	K02122	378	0.0235063		OTHER-ENERGY	K08692	378	0.0252275		OTHER-ENERGY	K02046	378	0.0620494		OTHER-ENERGY	K08904	377	0.000998283		OTHER-ENERGY	K11781	378	0.0118432
OTHER-ENERGY	K04041	378	0.0217683		OTHER-ENERGY	K02048	379	0.0227977		OTHER-ENERGY	K16968	379	0.0250943		OTHER-ENERGY	K00246	379	0.0610932		OTHER-ENERGY	K16257	378	0.000978251		OTHER-ENERGY	K07306	379	0.011612
OTHER-ENERGY	K17994	379	0.0211554		OTHER-ENERGY	K01677	380	0.0209231		OTHER-ENERGY	K10945	380	0.0248247		OTHER-ENERGY	K00246	380	0.0610932		OTHER-ENERGY	K05385	379	0.000934915		OTHER-ENERGY	K11180	380	0.0114045
OTHER-ENERGY	K00177	380	0.0211386		OTHER-ENERGY	K15022	381	0.0209116		OTHER-ENERGY	K10945	381	0.0248247		OTHER-ENERGY	K16937	381	0.057216		OTHER-ENERGY	K00171	380	0.00090686		OTHER-ENERGY	K15019	381	0.010296
OTHER-ENERGY	K01086	381	0.0209157		OTHER-ENERGY	K15022	382	0.0209116		OTHER-ENERGY	K00126	382	0.0248011		OTHER-ENERGY	K02122	382	0.0566227		OTHER-ENERGY	K00171	381	0.00090686		OTHER-ENERGY	K02094	382	0.0101195
OTHER-ENERGY	K01086	382	0.0209157		OTHER-ENERGY	K16257	383	0.0205751		OTHER-ENERGY	K15554	383	0.0242937		OTHER-ENERGY	K00320	383	0.0547641		OTHER-ENERGY	K15554	382	0.000889859		OTHER-ENERGY	K00376	383	0.00977942
OTHER-ENERGY	K15231	383	0.0195746		OTHER-ENERGY	K02046	384	0.0205747		OTHER-ENERGY	K00399	384	0.023943		OTHER-ENERGY	K05383	384	0.0542873		OTHER-ENERGY	K02120	383	0.000843944		OTHER-ENERGY	K02287	384	0.00953725
OTHER-ENERGY	K14067	384	0.0188578		OTHER-ENERGY	K03939	385	0.0198425		OTHER-ENERGY	K01678	385	0.0237042		OTHER-ENERGY	K05381	385	0.0539524		OTHER-ENERGY	K01678	385	0.00081406		OTHER-ENERGY	K05385	385	0.00948457
OTHER-ENERGY	K11779	385	0.0179817		OTHER-ENERGY	K08094	386	0.0180257		OTHER-ENERGY	K15229	386	0.0230627		OTHER-ENERGY	K16968	386	0.0527587		OTHER-ENERGY	K02288	386	0.000783249		OTHER-ENERGY	K15422	386	0.00921077
OTHER-ENERGY	K08904	386	0.0179704		OTHER-ENERGY	K15230	387	0.0177225		OTHER-ENERGY	K14081	387	0.0230461		OTHER-ENERGY	K03389	387	0.051699		OTHER-ENERGY	K18602	387	0.00071045		OTHER-ENERGY	K15230	387	0.00904007
OTHER-ENERGY	K15022	387	0.0167648		OTHER-ENERGY	K14534	388	0.0168394		OTHER-ENERGY	K11781	388	0.0218272		OTHER-ENERGY	K02300	388	0.051618		OTHER-ENERGY	K02722	388	0.000681153		OTHER-ENERGY	K03943	388	0.00883829
OTHER-ENERGY	K15022	388	0.0167648		OTHER-ENERGY	K14138	389	0.015399		OTHER-ENERGY	K12234	389	0.0200524		OTHER-ENERGY	K05588	389	0.0489578		OTHER-ENERGY	K03880	389	0.000681153		OTHER-ENERGY	K15864	389	0.00881988
OTHER-ENERGY	K08094	389	0.016454		OTHER-ENERGY	K02047	390	0.0152633		OTHER-ENERGY	K15408	390	0.0192713		OTHER-ENERGY	K15231	390	0.0477938		OTHER-ENERGY	K05587	390	0.000673062		OTHER-ENERGY	K01648	390	0.00873086
OTHER-ENERGY	K10713	390	0.0157811		OTHER-ENERGY	K03891	391	0.0151633		OTHER-ENERGY	K03388	391	0.0187451		OTHER-ENERGY	K14470	391	0.0453823		OTHER-ENERGY	K08692	391	0.000654954		OTHER-ENERGY	K15020	391	0.00868499
OTHER-ENERGY	K00170	391	0.0147906		OTHER-ENERGY	K00320	392	0.0151492		OTHER-ENERGY	K15555	392	0.018353		OTHER-ENERGY	K16953	392	0.0431943		OTHER-ENERGY	K05383	392	0.000521772		OTHER-ENERGY	K02122	392	0.00864376
OTHER-ENERGY	K00170	392	0.0147906		OTHER-ENERGY	K00196	393	0.0150328		OTHER-ENERGY	K00247	393	0.0182515		OTHER-ENERGY	K15553	393	0.0430681		OTHER-ENERGY	K05573	393	0.000501441		OTHER-ENERGY	K15231	393	0.0085915
OTHER-ENERGY	K10944	393	0.0145499		OTHER-ENERGY	K00196	394	0.0150328		OTHER-ENERGY	K00247	394	0.0182515		OTHER-ENERGY	K00197	394	0.0425729		OTHER-ENERGY	K17994	394	0.000455641		OTHER-ENERGY	K05379	394	0.00855804
OTHER-ENERGY	K10944	394	0.0145499		OTHER-ENERGY	K16968	395	0.0148419		OTHER-ENERGY	K18209	395	0.018082		OTHER-ENERGY	K00197	395	0.0425729		OTHER-ENERGY	K15635	395	0.000454102		OTHER-ENERGY	K03941	395	0.00852185
OTHER-ENERGY	K00172	395	0.0144683		OTHER-ENERGY	K08097	396	0.0147565		OTHER-ENERGY	K15765	396	0.0177711		OTHER-ENERGY	K04480	396	0.0414277		OTHER-ENERGY	K08352	396	0.000407388		OTHER-ENERGY	K00246	396	0.00838417
OTHER-ENERGY	K00172	396	0.0144683		OTHER-ENERGY	K03943	397	0.0144576		OTHER-ENERGY	K17996	397	0.0173934		OTHER-ENERGY	K08352	397	0.0411727		OTHER-ENERGY	K02643	397	0.000382966		OTHER-ENERGY	K00246	397	0.00838417
OTHER-ENERGY	K02122	397	0.0142111		OTHER-ENERGY	K00245	398	0.0132553		OTHER-ENERGY	K00177	398	0.0167485		OTHER-ENERGY	K05884	398	0.0409642		OTHER-ENERGY	K00317	398	0.000351929		OTHER-ENERGY	K05383	398	0.00831131
OTHER-ENERGY	K11212	398	0.0139986		OTHER-ENERGY	K00245	399	0.0132553		OTHER-ENERGY	K03939	399	0.0165761		OTHER-ENERGY	K12234	399	0.0402669		OTHER-ENERGY	K03890	399	0.000340959		OTHER-ENERGY	K05587	399	0.00810757
OTHER-ENERGY	K02711	399	0.0132086		OTHER-ENERGY	K11212	400	0.0128441		OTHER-ENERGY	K00863	400	0.0159478		OTHER-ENERGY	K05979	400	0.0395853		OTHER-ENERGY	K15022	400	0.000333765		OTHER-ENERGY	K08094	400	0.00803422
OTHER-ENERGY	K00395	400	0.0131446		OTHER-ENERGY	K01959	401	0.0127258		OTHER-ENERGY	K00245	401	0.0158118		OTHER-ENERGY	K02045	401	0.0369168		OTHER-ENERGY	K15022	401	0.000333765		OTHER-ENERGY	K16968	401	0.00779391
OTHER-ENERGY	K10945	401	0.0123631		OTHER-ENERGY	K00170	402	0.0114913		OTHER-ENERGY	K00245	402	0.0158118		OTHER-ENERGY	K03396	402	0.0368545		OTHER-ENERGY	K05379	402	0.000321298		OTHER-ENERGY	K10945	402	0.00762012
OTHER-ENERGY	K10945	402	0.0123631		OTHER-ENERGY	K00170	403	0.0114913		OTHER-ENERGY	K00148	403	0.015663		OTHER-ENERGY	K02107	403	0.0362767		OTHER-ENERGY	K22087	403	0.000227051		OTHER-ENERGY	K10945	403	0.00762012
OTHER-ENERGY	K00197	403	0.0121673		OTHER-ENERGY	K04480	404	0.0110235		OTHER-ENERGY	K02711	404	0.0153441		OTHER-ENERGY	K15555	404	0.0361998		OTHER-ENERGY	K15553	404	0.000227051		OTHER-ENERGY	K05584	404	0.0075796
OTHER-ENERGY	K00197	404	0.0121673		OTHER-ENERGY	K00201	405	0.0107779		OTHER-ENERGY	K05588	405	0.0150075		OTHER-ENERGY	K00399	405	0.0338149		OTHER-ENERGY	K05979	405	0.000227051		OTHER-ENERGY	K15023	405	0.00736064
OTHER-ENERGY	K03388	405	0.0120855		OTHER-ENERGY	K00863	406	0.0104546		OTHER-ENERGY	K03119	406	0.0143308		OTHER-ENERGY	K15578	406	0.0335805		OTHER-ENERGY	K16953	406	0.000227051		OTHER-ENERGY	K02568	406	0.00726343
OTHER-ENERGY	K15023	406	0.0114818		OTHER-ENERGY	K00172	407	0.00989553		OTHER-ENERGY	K16178	407	0.0141601		OTHER-ENERGY	K00367	407	0.033242		OTHER-ENERGY	K00126	407	0.000227051		OTHER-ENERGY	K18594	407	0.00723124
OTHER-ENERGY	K16256	407	0.010594		OTHER-ENERGY	K00172	408	0.00989553		OTHER-ENERGY	K07144	408	0.0141493		OTHER-ENERGY	K14067	408	0.032854		OTHER-ENERGY	K17486	408	0		OTHER-ENERGY	K05381	408	0.00701306
OTHER-ENERGY	K21310	408	0.0104646		OTHER-ENERGY	K07308	409	0.00989084		OTHER-ENERGY	K15023	409	0.0139398		OTHER-ENERGY	K05380	409	0.0327123		OTHER-ENERGY	K15408	409	0		OTHER-ENERGY	K02696	409	0.00653553
OTHER-ENERGY	K00171	409	0.00940232		OTHER-ENERGY	K00672	410	0.00980841		OTHER-ENERGY	K08904	410	0.0138905		OTHER-ENERGY	K08097	410	0.0321027		OTHER-ENERGY	K06881	410	0		OTHER-ENERGY	K02709	410	0.00534048
OTHER-ENERGY	K00171	410	0.00940232		OTHER-ENERGY	K18209	411	0.00957482		OTHER-ENERGY	K11780	411	0.0138071		OTHER-ENERGY	K08692	411	0.0320939		OTHER-ENERGY	K17069	411	0		OTHER-ENERGY	K08097	411	0.00523856
OTHER-ENERGY	K14138	411	0.00936926		OTHER-ENERGY	K16176	412	0.00947717		OTHER-ENERGY	K02047	412	0.0137535		OTHER-ENERGY	K00194	412	0.0311864		OTHER-ENERGY	K11779	412	0		OTHER-ENERGY	K15024	412	0.00391341
OTHER-ENERGY	K00579	412	0.00917224		OTHER-ENERGY	K01086	413	0.00906028		OTHER-ENERGY	K08093	413	0.0135923		OTHER-ENERGY	K00194	413	0.0311864		OTHER-ENERGY	K03891	413	0		OTHER-ENERGY	K00200	413	0.00379482
OTHER-ENERGY	K03689	413	0.00897783		OTHER-ENERGY	K01086	414	0.00906028		OTHER-ENERGY	K02288	414	0.0134741		OTHER-ENERGY	K03390	414	0.0298771		OTHER-ENERGY	K04091	414	0		OTHER-ENERGY	K02567	414	0.00314383
OTHER-ENERGY	K17217	414	0.00837564		OTHER-ENERGY	K03119	415	0.00875839		OTHER-ENERGY	K00169	415	0.0133244		OTHER-ENERGY	K15635	415	0.0284396		OTHER-ENERGY	K03889	415	0		OTHER-ENERGY	K02724	415	0.00105412
OTHER-ENERGY	K16257	415	0.00810441		OTHER-ENERGY	K08692	416	0.00824303		OTHER-ENERGY	K00169	416	0.0133244		OTHER-ENERGY	K00401	416	0.0266853		OTHER-ENERGY	K20036	416	0		OTHER-ENERGY	K17230	416	0
OTHER-ENERGY	K03886	416	0.00809504		OTHER-ENERGY	K02586	417	0.00823307		OTHER-ENERGY	K00122	417	0.0131145		OTHER-ENERGY	K01678	417	0.0266566		OTHER-ENERGY	K16259	417	0		OTHER-ENERGY	K17877	417	0
OTHER-ENERGY	K18933	417	0.00806237		OTHER-ENERGY	K01678	418	0.00766457		OTHER-ENERGY	K00402	418	0.0129136		OTHER-ENERGY	K15876	418	0.0253946		OTHER-ENERGY	K15555	418	0		OTHER-ENERGY	K17994	418	0
OTHER-ENERGY	K11181	418	0.00772496		OTHER-ENERGY	K16259	419	0.00758367		OTHER-ENERGY	K00197	419	0.0128855		OTHER-ENERGY	K15554	419	0.0244434		OTHER-ENERGY	K00320	419	0		OTHER-ENERGY	K17995	419	0
OTHER-ENERGY	K15876	419	0.00756033		OTHER-ENERGY	K03889	420	0.00719829		OTHER-ENERGY	K00197	420	0.0128855		OTHER-ENERGY	K00402	420	0.0238207		OTHER-ENERGY	K14067	420	0		OTHER-ENERGY	K18209	420	0
OTHER-ENERGY	K00317	420	0.00729386		OTHER-ENERGY	K16260	421	0.00717883		OTHER-ENERGY	K00194	421	0.0114843		OTHER-ENERGY	K11781	421	0.0237518		OTHER-ENERGY	K14534	421	0		OTHER-ENERGY	K18210	421	0
OTHER-ENERGY	K00863	421	0.00710472		OTHER-ENERGY	K00200	422	0.00699913		OTHER-ENERGY	K00194	422	0.0114843		OTHER-ENERGY	K17994	422	0.0236079		OTHER-ENERGY	K17993	422	0		OTHER-ENERGY	K18245	422	0
OTHER-ENERGY	K16793	422	0.00669894		OTHER-ENERGY	K15229	423	0.00696407		OTHER-ENERGY	K02710	423	0.0110777		OTHER-ENERGY	K03119	423	0.0223615		OTHER-ENERGY	K02119	423	0		OTHER-ENERGY	K18246	423	0
OTHER-ENERGY	K17996	423	0.00658033		OTHER-ENERGY	K06019	424	0.00687437		OTHER-ENERGY	K14067	424	0.0108031		OTHER-ENERGY	K00148	424	0.021898		OTHER-ENERGY	K03119	424	0		OTHER-ENERGY	K18556	424	0
OTHER-ENERGY	K02718	424	0.00644999		OTHER-ENERGY	K00192	425	0.00684284		OTHER-ENERGY	K21310	425	0.0106269		OTHER-ENERGY	K14534	425	0.021842		OTHER-ENERGY	K00367	425	0		OTHER-ENERGY	K18557	425	0
OTHER-ENERGY	K01648	425	0.00612535		OTHER-ENERGY	K03422	426	0.00674919		OTHER-ENERGY	K08097	426	0.010566		OTHER-ENERGY	K17993	426	0.0212956		OTHER-ENERGY	K14941	426	0		OTHER-ENERGY	K18558	426	0
OTHER-ENERGY	K03396	426	0.00612402		OTHER-ENERGY	K15231	427	0.00673779		OTHER-ENERGY	K03941	427	0.0104917		OTHER-ENERGY	K02696	427	0.0205141		OTHER-ENERGY	K12234	427	0		OTHER-ENERGY	K18559	427	0
OTHER-ENERGY	K00196	427	0.00576529		OTHER-ENERGY	K16792	428	0.00625115		OTHER-ENERGY	K10944	428	0.0103734		OTHER-ENERGY	K07306	428	0.0196439		OTHER-ENERGY	K11212	428	0		OTHER-ENERGY	K18560	428	0
OTHER-ENERGY	K00196	428	0.00576529		OTHER-ENERGY	K00126	429	0.00596917		OTHER-ENERGY	K10944	429	0.0103734		OTHER-ENERGY	K02047	429	0.0194562		OTHER-ENERGY	K16792	429	0		OTHER-ENERGY	K18593	429	0
OTHER-ENERGY	K00198	429	0.00548444		OTHER-ENERGY	K00401	430	0.0059026		OTHER-ENERGY	K03886	430	0.0103259		OTHER-ENERGY	K03422	430	0.0192059		OTHER-ENERGY	K16258	430	0		OTHER-ENERGY	K18602	430	0
OTHER-ENERGY	K00198	430	0.00548444		OTHER-ENERGY	K02711	431	0.00583396		OTHER-ENERGY	K16179	431	0.0101326		OTHER-ENERGY	K16257	431	0.0189739		OTHER-ENERGY	K01677	431	0		OTHER-ENERGY	K18603	431	0
OTHER-ENERGY	K15635	431	0.00546202		OTHER-ENERGY	K02827	432	0.00577428		OTHER-ENERGY	K02828	432	0.0100792		OTHER-ENERGY	K01648	432	0.0189164		OTHER-ENERGY	K01499	432	0		OTHER-ENERGY	K18604	432	0
OTHER-ENERGY	K18209	432	0.00546094		OTHER-ENERGY	K17228	433	0.00551836		OTHER-ENERGY	K03385	433	0.00924346		OTHER-ENERGY	K00193	433	0.0184347		OTHER-ENERGY	K21310	433	0		OTHER-ENERGY	K18605	433	0
OTHER-ENERGY	K08692	433	0.00533141		OTHER-ENERGY	K14941	434	0.005366		OTHER-ENERGY	K02829	434	0.00924346		OTHER-ENERGY	K04041	434	0.0177534		OTHER-ENERGY	K02826	434	0		OTHER-ENERGY	K18859	434	0
OTHER-ENERGY	K17993	434	0.00527608		OTHER-ENERGY	K02045	435	0.00459943		OTHER-ENERGY	K08354	435	0.00920649		OTHER-ENERGY	K04041	435	0.0177534		OTHER-ENERGY	K17996	435	0		OTHER-ENERGY	K18859	435	0
OTHER-ENERGY	K00401	435	0.00505579		OTHER-ENERGY	K15579	436	0.00440492		OTHER-ENERGY	K03422	436	0.00919678		OTHER-ENERGY	K16176	436	0.0171969		OTHER-ENERGY	K00122	436	0		OTHER-ENERGY	K18860	436	0
OTHER-ENERGY	K14534	436	0.00502352		OTHER-ENERGY	K12234	437	0.00436851		OTHER-ENERGY	K00198	437	0.00898215		OTHER-ENERGY	K07308	437	0.0165092		OTHER-ENERGY	K15765	437	0		OTHER-ENERGY	K18860	437	0
OTHER-ENERGY	K03941	437	0.00499817		OTHER-ENERGY	K16254	438	0.00364358		OTHER-ENERGY	K00198	438	0.00898215		OTHER-ENERGY	K18602	438	0.015607		OTHER-ENERGY	K02121	438	0		OTHER-ENERGY	K18861	438	0
OTHER-ENERGY	K14941	438	0.00492399		OTHER-ENERGY	K08685	439	0.00359915		OTHER-ENERGY	K17995	439	0.00895841		OTHER-ENERGY	K02718	439	0.0148592		OTHER-ENERGY	K16256	439	0		OTHER-ENERGY	K18933	439	0
OTHER-ENERGY	K01677	439	0.00462496		OTHER-ENERGY	K15023	440	0.00348579		OTHER-ENERGY	K15024	440	0.00854373		OTHER-ENERGY	K15024	440	0.0146374		OTHER-ENERGY	K03939	440	0		OTHER-ENERGY	K19793	440	0
OTHER-ENERGY	K02722	440	0.00449724		OTHER-ENERGY	K08352	441	0.00328291		OTHER-ENERGY	K02827	441	0.00834353		OTHER-ENERGY	K08094	441	0.0143087		OTHER-ENERGY	K08093	441	0		OTHER-ENERGY	K19823	441	0
OTHER-ENERGY	K15230	441	0.00449724		OTHER-ENERGY	K10535	442	0.0032634		OTHER-ENERGY	K16177	442	0.00810887		OTHER-ENERGY	K16969	442	0.0142736		OTHER-ENERGY	K04041	442	0		OTHER-ENERGY	K20713	442	0
OTHER-ENERGY	K02828	442	0.00449724		OTHER-ENERGY	K03390	443	0.00319635		OTHER-ENERGY	K16176	443	0.0079234		OTHER-ENERGY	K18209	443	0.0142379		OTHER-ENERGY	K04041	443	0		OTHER-ENERGY	K20932	443	0
OTHER-ENERGY	K00194	443	0.00448977		OTHER-ENERGY	K15019	444	0.00304353		OTHER-ENERGY	K00172	444	0.00776632		OTHER-ENERGY	K15577	444	0.0139247		OTHER-ENERGY	K08685	444	0		OTHER-ENERGY	K20933	444	0
OTHER-ENERGY	K00194	444	0.00448977		OTHER-ENERGY	K00299	445	0.0029513		OTHER-ENERGY	K00172	445	0.00776632		OTHER-ENERGY	K17996	445	0.0137497		OTHER-ENERGY	K16260	445	0		OTHER-ENERGY	K20934	445	0
OTHER-ENERGY	K00260	445	0.0041513		OTHER-ENERGY	K00246	446	0.0029513		OTHER-ENERGY	K15228	446	0.00775098		OTHER-ENERGY	K16178	446	0.0136996		OTHER-ENERGY	K11781	446	0		OTHER-ENERGY	K20935	446	0
OTHER-ENERGY	K02829	446	0.00406377		OTHER-ENERGY	K00246	447	0.0029513		OTHER-ENERGY	K02588	447	0.0076983		OTHER-ENERGY	K15229	447	0.013474		OTHER-ENERGY	K15019	447	0		OTHER-ENERGY	K00025	447	0
OTHER-ENERGY	K16178	447	0.00393674		OTHER-ENERGY	K16256	448	0.0029513		OTHER-ENERGY	K14534	448	0.00756872		OTHER-ENERGY	K05586	448	0.0133938		OTHER-ENERGY	K15422	448	0		OTHER-ENERGY	K00026	448	0
OTHER-ENERGY	K16259	448	0.00348623		OTHER-ENERGY	K15422	449	0.0029513		OTHER-ENERGY	K03389	449	0.00730673		OTHER-ENERGY	K14084	449	0.0133682		OTHER-ENERGY	K15230	449	0		OTHER-ENERGY	K00028	449	0
OTHER-ENERGY	K00201	449	0.00289016		OTHER-ENERGY	K17995	450	0.0029513		OTHER-ENERGY	K00170	450	0.00714612		OTHER-ENERGY	K16177	450	0.0125864		OTHER-ENERGY	K01648	450	0		OTHER-ENERGY	K00051	450	0
OTHER-ENERGY	K16258	450	0.00288285		OTHER-ENERGY	K15228	451	0.00293143		OTHER-ENERGY	K00170	451	0.00714612		OTHER-ENERGY	K05587	451	0.0124692		OTHER-ENERGY	K15020	451	0		OTHER-ENERGY	K00093	451	0
OTHER-ENERGY	K03891	451	0.0028344		OTHER-ENERGY	K08354	452	0.00201225		OTHER-ENERGY	K01499	452	0.00689108		OTHER-ENERGY	K03941	452	0.012395		OTHER-ENERGY	K02122	452	0		OTHER-ENERGY	K00125	452	0
OTHER-ENERGY	K18602	452	0.00254673		OTHER-ENERGY	K00399	453	0.00178506		OTHER-ENERGY	K09733	453	0.00685461		OTHER-ENERGY	K05299	453	0.0123929		OTHER-ENERGY	K15231	453	0		OTHER-ENERGY	K00126	453	0
OTHER-ENERGY	K00399	453	0.00227932		OTHER-ENERGY	K00247	454	0		OTHER-ENERGY	K05884	454	0.00663929		OTHER-ENERGY	K05299	454	0.0123929		OTHER-ENERGY	K03941	454	0		OTHER-ENERGY	K00169	454	0
OTHER-ENERGY	K08097	454	0.00224862		OTHER-ENERGY	K00247	455	0		OTHER-ENERGY	K14940	455	0.00650635		OTHER-ENERGY	K05385	455	0.012235		OTHER-ENERGY	K08094	455	0		OTHER-ENERGY	K00169	455	0
OTHER-ENERGY	K02640	455	0.00224862		OTHER-ENERGY	K07306	456	0		OTHER-ENERGY	K00176	456	0.00613766		OTHER-ENERGY	K07144	456	0.0118215		OTHER-ENERGY	K16968	456	0		OTHER-ENERGY	K00170	456	0
OTHER-ENERGY	K01678	456	0.00224862		OTHER-ENERGY	K07307	457	0		OTHER-ENERGY	K08352	457	0.00613766		OTHER-ENERGY	K16179	457	0.0113962		OTHER-ENERGY	K15023	457	0		OTHER-ENERGY	K00170	457	0
OTHER-ENERGY	K03890	457	0.00224862		OTHER-ENERGY	K00176	458	0		OTHER-ENERGY	K14080	458	0.00557969		OTHER-ENERGY	K14081	458	0.0105605		OTHER-ENERGY	K18594	458	0		OTHER-ENERGY	K00171	458	0
OTHER-ENERGY	K03939	458	0.00224862		OTHER-ENERGY	K04041	459	0		OTHER-ENERGY	K14082	459	0.00557969		OTHER-ENERGY	K10714	459	0.0099311		OTHER-ENERGY	K05381	459	0		OTHER-ENERGY	K00171	459	0
OTHER-ENERGY	K00125	459	0.00224862		OTHER-ENERGY	K04041	460	0		OTHER-ENERGY	K00201	460	0.00546178		OTHER-ENERGY	K16259	460	0.00992731		OTHER-ENERGY	K15024	460	0		OTHER-ENERGY	K00172	460	0
OTHER-ENERGY	K02588	460	0.00224862		OTHER-ENERGY	K00177	461	0		OTHER-ENERGY	K02826	461	0.00479504		OTHER-ENERGY	K08354	461	0.00937751		OTHER-ENERGY	K00200	461	0		OTHER-ENERGY	K00172	461	0
OTHER-ENERGY	K02827	461	0.00224862		OTHER-ENERGY	K00197	462	0		OTHER-ENERGY	K06019	462	0.00467334		OTHER-ENERGY	K03421	462	0.00841475		OTHER-ENERGY	K17877	462	0		OTHER-ENERGY	K00176	462	0
OTHER-ENERGY	K14081	462	0.00224862		OTHER-ENERGY	K00197	463	0		OTHER-ENERGY	K16793	463	0.00455767		OTHER-ENERGY	K07307	463	0.00832265		OTHER-ENERGY	K17995	463	0		OTHER-ENERGY	K00177	463	0
OTHER-ENERGY	K16792	463	0.00218313		OTHER-ENERGY	K03388	464	0		OTHER-ENERGY	K14138	464	0.00437978		OTHER-ENERGY	K00918	464	0.00749777		OTHER-ENERGY	K18209	464	0		OTHER-ENERGY	K00192	464	0
OTHER-ENERGY	K02826	464	0.00193291		OTHER-ENERGY	K00171	465	0		OTHER-ENERGY	K04041	465	0.00371229		OTHER-ENERGY	K01499	465	0.00721675		OTHER-ENERGY	K18210	465	0		OTHER-ENERGY	K00193	465	0
OTHER-ENERGY	K00122	465	0.00190714		OTHER-ENERGY	K00171	466	0		OTHER-ENERGY	K04041	466	0.00371229		OTHER-ENERGY	K15422	466	0.00704034		OTHER-ENERGY	K18245	466	0		OTHER-ENERGY	K00194	466	0
OTHER-ENERGY	K08358	467	0		OTHER-ENERGY	K00579	467	0		OTHER-ENERGY	K10714	467	0.003698		OTHER-ENERGY	K00583	467	0.00704034		OTHER-ENERGY	K18246	467	0		OTHER-ENERGY	K00194	467	0
OTHER-ENERGY	K08357	468	0		OTHER-ENERGY	K03689	468	0		OTHER-ENERGY	K07306	468	0.0036133		OTHER-ENERGY	K02640	468	0.00704034		OTHER-ENERGY	K18556	468	0		OTHER-ENERGY	K00195	468	0
OTHER-ENERGY	K14940	469	0		OTHER-ENERGY	K17217	469	0		OTHER-ENERGY	K11212	469	0.00356032		OTHER-ENERGY	K08904	469	0.00689414		OTHER-ENERGY	K18557	469	0		OTHER-ENERGY	K00197	469	0
OTHER-ENERGY	K17230	470	0		OTHER-ENERGY	K03886	470	0		OTHER-ENERGY	K16254	470	0.00345684		OTHER-ENERGY	K14941	470	0.00683513		OTHER-ENERGY	K18558	470	0		OTHER-ENERGY	K00197	470	0
OTHER-ENERGY	K08359	471	0		OTHER-ENERGY	K18933	471	0		OTHER-ENERGY	K02586	471	0.00344308		OTHER-ENERGY	K01677	471	0.00662164		OTHER-ENERGY	K18559	471	0		OTHER-ENERGY	K00201	471	0
OTHER-ENERGY	K03943	472	0		OTHER-ENERGY	K15876	472	0		OTHER-ENERGY	K00260	472	0.00343525		OTHER-ENERGY	K00581	472	0.00660032		OTHER-ENERGY	K18560	472	0		OTHER-ENERGY	K00202	472	0
OTHER-ENERGY	K08354	473	0		OTHER-ENERGY	K16793	473	0		OTHER-ENERGY	K11260	473	0.0034058		OTHER-ENERGY	K11212	473	0.00637456		OTHER-ENERGY	K18593	473	0		OTHER-ENERGY	K00203	473	0
OTHER-ENERGY	K10978	474	0		OTHER-ENERGY	K02718	474	0		OTHER-ENERGY	K00171	474	0.00340546		OTHER-ENERGY	K00299	474	0.00594959		OTHER-ENERGY	K18603	474	0		OTHER-ENERGY	K00204	474	0
OTHER-ENERGY	K03880	475	0		OTHER-ENERGY	K01648	475	0		OTHER-ENERGY	K00171	475	0.00340546		OTHER-ENERGY	K14082	475	0.00563728		OTHER-ENERGY	K18604	475	0		OTHER-ENERGY	K00205	475	0
OTHER-ENERGY	K08352	476	0		OTHER-ENERGY	K03396	476	0		OTHER-ENERGY	K03390	476	0.00339723		OTHER-ENERGY	K06019	476	0.00505288		OTHER-ENERGY	K18605	476	0		OTHER-ENERGY	K00234	476	0
OTHER-ENERGY	K02643	477	0		OTHER-ENERGY	K00198	477	0		OTHER-ENERGY	K00195	477	0.00338474		OTHER-ENERGY	K02643	477	0.00500498		OTHER-ENERGY	K18859	477	0		OTHER-ENERGY	K00235	477	0
OTHER-ENERGY	K00126	478	0		OTHER-ENERGY	K00198	478	0		OTHER-ENERGY	K02697	478	0.00306883		OTHER-ENERGY	K15408	478	0.00461158		OTHER-ENERGY	K18859	478	0		OTHER-ENERGY	K00236	478	0
OTHER-ENERGY	K03889	479	0		OTHER-ENERGY	K03941	479	0		OTHER-ENERGY	K02713	479	0.00306883		OTHER-ENERGY	K13812	479	0.00434589		OTHER-ENERGY	K18860	479	0		OTHER-ENERGY	K00237	479	0
OTHER-ENERGY	K00320	480	0		OTHER-ENERGY	K02722	480	0		OTHER-ENERGY	K02696	480	0.00306883		OTHER-ENERGY	K16305	480	0.00391856		OTHER-ENERGY	K18860	480	0		OTHER-ENERGY	K00264	480	0
OTHER-ENERGY	K12234	481	0		OTHER-ENERGY	K02828	481	0		OTHER-ENERGY	K01086	481	0.00306883		OTHER-ENERGY	K06914	481	0.00381246		OTHER-ENERGY	K18861	481	0		OTHER-ENERGY	K00319	481	0
OTHER-ENERGY	K01499	482	0		OTHER-ENERGY	K00194	482	0		OTHER-ENERGY	K01086	482	0.00306883		OTHER-ENERGY	K00126	482	0.00352017		OTHER-ENERGY	K18933	482	0		OTHER-ENERGY	K00329	482	0
OTHER-ENERGY	K15765	483	0		OTHER-ENERGY	K00194	483	0		OTHER-ENERGY	K15022	483	0.00306883		OTHER-ENERGY	K03939	483	0.00352017		OTHER-ENERGY	K19793	483	0		OTHER-ENERGY	K00356	483	0
OTHER-ENERGY	K08685	484	0		OTHER-ENERGY	K02829	484	0		OTHER-ENERGY	K15022	484	0.00306883		OTHER-ENERGY	K11780	484	0.00352017		OTHER-ENERGY	K19823	484	0		OTHER-ENERGY	K00360	484	0
OTHER-ENERGY	K16260	485	0		OTHER-ENERGY	K16178	485	0		OTHER-ENERGY	K17217	485	0.00306883		OTHER-ENERGY	K00195	485	0.00352017		OTHER-ENERGY	K20713	485	0		OTHER-ENERGY	K00385	485	0
OTHER-ENERGY	K15019	486	0		OTHER-ENERGY	K16258	486	0		OTHER-ENERGY	K16258	486	0.00306883		OTHER-ENERGY	K16260	486	0.00352017		OTHER-ENERGY	K20932	486	0		OTHER-ENERGY	K00395	486	0
OTHER-ENERGY	K15422	487	0		OTHER-ENERGY	K18602	487	0		OTHER-ENERGY	K00192	487	0.00306883		OTHER-ENERGY	K00385	487	0.00352017		OTHER-ENERGY	K20933	487	0		OTHER-ENERGY	K00399	487	0
OTHER-ENERGY	K15020	488	0		OTHER-ENERGY	K02640	488	0		OTHER-ENERGY	K00577	488	0.00306883		OTHER-ENERGY	K00580	488	0.00352017		OTHER-ENERGY	K20934	488	0		OTHER-ENERGY	K00400	488	0
OTHER-ENERGY	K16968	489	0		OTHER-ENERGY	K03890	489	0		OTHER-ENERGY	K02591	489	0.00306883		OTHER-ENERGY	K11261	489	0.00352017		OTHER-ENERGY	K20935	489	0		OTHER-ENERGY	K00401	489	0
OTHER-ENERGY	K18594	490	0		OTHER-ENERGY	K00125	490	0		OTHER-ENERGY	K00193	490	0.00291608		OTHER-ENERGY	K16255	490	0.00352017		OTHER-ENERGY	K00025	490	0		OTHER-ENERGY	K00402	490	0
OTHER-ENERGY	K15024	491	0		OTHER-ENERGY	K02588	491	0		OTHER-ENERGY	K15231	491	0.0017028		OTHER-ENERGY	K00579	491	0.00346246		OTHER-ENERGY	K00026	491	0		OTHER-ENERGY	K00414	491	0
OTHER-ENERGY	K00200	492	0		OTHER-ENERGY	K14081	492	0		OTHER-ENERGY	K17228	492	0		OTHER-ENERGY	K03891	492	0		OTHER-ENERGY	K00028	492	0		OTHER-ENERGY	K00415	492	0
OTHER-ENERGY	K17877	493	0		OTHER-ENERGY	K02826	493	0		OTHER-ENERGY	K05587	493	0		OTHER-ENERGY	K03890	493	0		OTHER-ENERGY	K00051	493	0		OTHER-ENERGY	K00416	493	0
OTHER-ENERGY	K17995	494	0		OTHER-ENERGY	K00122	494	0		OTHER-ENERGY	K05586	494	0		OTHER-ENERGY	K03889	494	0		OTHER-ENERGY	K00093	494	0		OTHER-ENERGY	K00417	494	0
OTHER-ENERGY	K18210	495	0		OTHER-ENERGY	K08358	495	0		OTHER-ENERGY	K07308	495	0		OTHER-ENERGY	K03880	495	0		OTHER-ENERGY	K00125	495	0		OTHER-ENERGY	K00418	495	0
OTHER-ENERGY	K18245	496	0		OTHER-ENERGY	K08357	496	0		OTHER-ENERGY	K07307	496	0		OTHER-ENERGY	K02289	496	0		OTHER-ENERGY	K00192	496	0		OTHER-ENERGY	K00419	496	0
OTHER-ENERGY	K18246	497	0		OTHER-ENERGY	K14940	497	0		OTHER-ENERGY	K08094	497	0		OTHER-ENERGY	K16792	497	0		OTHER-ENERGY	K00193	497	0		OTHER-ENERGY	K00420	497	0
OTHER-ENERGY	K18556	498	0		OTHER-ENERGY	K17230	498	0		OTHER-ENERGY	K00579	498	0		OTHER-ENERGY	K16256	498	0		OTHER-ENERGY	K00194	498	0		OTHER-ENERGY	K00440	498	0
OTHER-ENERGY	K18557	499	0		OTHER-ENERGY	K08359	499	0		OTHER-ENERGY	K03689	499	0		OTHER-ENERGY	K15765	499	0		OTHER-ENERGY	K00194	499	0		OTHER-ENERGY	K00442	499	0
OTHER-ENERGY	K18558	500	0		OTHER-ENERGY	K10978	500	0		OTHER-ENERGY	K18933	500	0		OTHER-ENERGY	K03886	500	0		OTHER-ENERGY	K00195	500	0		OTHER-ENERGY	K00443	500	0
OTHER-ENERGY	K18559	501	0		OTHER-ENERGY	K03880	501	0		OTHER-ENERGY	K15876	501	0		OTHER-ENERGY	K02828	501	0		OTHER-ENERGY	K00197	501	0		OTHER-ENERGY	K00531	501	0
OTHER-ENERGY	K18560	502	0		OTHER-ENERGY	K02643	502	0		OTHER-ENERGY	K02718	502	0		OTHER-ENERGY	K02829	502	0		OTHER-ENERGY	K00197	502	0		OTHER-ENERGY	K00577	502	0
OTHER-ENERGY	K18593	503	0		OTHER-ENERGY	K01499	503	0		OTHER-ENERGY	K01677	503	0		OTHER-ENERGY	K17995	503	0		OTHER-ENERGY	K00201	503	0		OTHER-ENERGY	K00578	503	0
OTHER-ENERGY	K18603	504	0		OTHER-ENERGY	K15765	504	0		OTHER-ENERGY	K02722	504	0		OTHER-ENERGY	K02827	504	0		OTHER-ENERGY	K00202	504	0		OTHER-ENERGY	K00579	504	0
OTHER-ENERGY	K18604	505	0		OTHER-ENERGY	K15020	505	0		OTHER-ENERGY	K18602	505	0		OTHER-ENERGY	K15228	505	0		OTHER-ENERGY	K00203	505	0		OTHER-ENERGY	K00580	505	0
OTHER-ENERGY	K18605	506	0		OTHER-ENERGY	K18594	506	0		OTHER-ENERGY	K02640	506	0		OTHER-ENERGY	K02588	506	0		OTHER-ENERGY	K00204	506	0		OTHER-ENERGY	K00581	506	0
OTHER-ENERGY	K18859	507	0		OTHER-ENERGY	K15024	507	0		OTHER-ENERGY	K00125	507	0		OTHER-ENERGY	K09733	507	0		OTHER-ENERGY	K00205	507	0		OTHER-ENERGY	K00582	507	0
OTHER-ENERGY	K18859	508	0		OTHER-ENERGY	K17877	508	0		OTHER-ENERGY	K08357	508	0		OTHER-ENERGY	K14940	508	0		OTHER-ENERGY	K00234	508	0		OTHER-ENERGY	K00583	508	0
OTHER-ENERGY	K18860	509	0		OTHER-ENERGY	K18210	509	0		OTHER-ENERGY	K08359	509	0		OTHER-ENERGY	K14080	509	0		OTHER-ENERGY	K00235	509	0		OTHER-ENERGY	K00584	509	0
OTHER-ENERGY	K18860	510	0		OTHER-ENERGY	K18245	510	0		OTHER-ENERGY	K10978	510	0		OTHER-ENERGY	K00201	510	0		OTHER-ENERGY	K00236	510	0		OTHER-ENERGY	K00672	510	0
OTHER-ENERGY	K18861	511	0		OTHER-ENERGY	K18246	511	0		OTHER-ENERGY	K02643	511	0		OTHER-ENERGY	K02826	511	0		OTHER-ENERGY	K00237	511	0		OTHER-ENERGY	K00918	511	0
OTHER-ENERGY	K19793	512	0		OTHER-ENERGY	K18556	512	0		OTHER-ENERGY	K08685	512	0		OTHER-ENERGY	K16793	512	0		OTHER-ENERGY	K00264	512	0		OTHER-ENERGY	K01086	512	0
OTHER-ENERGY	K19823	513	0		OTHER-ENERGY	K18557	513	0		OTHER-ENERGY	K16260	513	0		OTHER-ENERGY	K16254	513	0		OTHER-ENERGY	K00319	513	0		OTHER-ENERGY	K01086	513	0
OTHER-ENERGY	K20713	514	0		OTHER-ENERGY	K18558	514	0		OTHER-ENERGY	K15019	514	0		OTHER-ENERGY	K02586	514	0		OTHER-ENERGY	K00329	514	0		OTHER-ENERGY	K01100	514	0
OTHER-ENERGY	K20932	515	0		OTHER-ENERGY	K18559	515	0		OTHER-ENERGY	K15020	515	0		OTHER-ENERGY	K11260	515	0		OTHER-ENERGY	K00356	515	0		OTHER-ENERGY	K01541	515	0
OTHER-ENERGY	K20933	516	0		OTHER-ENERGY	K18560	516	0		OTHER-ENERGY	K18594	516	0		OTHER-ENERGY	K01086	516	0		OTHER-ENERGY	K00360	516	0		OTHER-ENERGY	K01542	516	0
OTHER-ENERGY	K20934	517	0		OTHER-ENERGY	K18593	517	0		OTHER-ENERGY	K00200	517	0		OTHER-ENERGY	K01086	517	0		OTHER-ENERGY	K00385	517	0		OTHER-ENERGY	K01543	517	0
OTHER-ENERGY	K20935	518	0		OTHER-ENERGY	K18603	518	0		OTHER-ENERGY	K17877	518	0		OTHER-ENERGY	K17217	518	0		OTHER-ENERGY	K00399	518	0		OTHER-ENERGY	K01544	518	0
OTHER-ENERGY	K00025	519	0		OTHER-ENERGY	K18604	519	0		OTHER-ENERGY	K18210	519	0		OTHER-ENERGY	K16258	519	0		OTHER-ENERGY	K00400	519	0		OTHER-ENERGY	K01549	519	0
OTHER-ENERGY	K00026	520	0		OTHER-ENERGY	K18605	520	0		OTHER-ENERGY	K18245	520	0		OTHER-ENERGY	K00192	520	0		OTHER-ENERGY	K00401	520	0		OTHER-ENERGY	K01622	520	0
OTHER-ENERGY	K00028	521	0		OTHER-ENERGY	K18859	521	0		OTHER-ENERGY	K18246	521	0		OTHER-ENERGY	K00577	521	0		OTHER-ENERGY	K00402	521	0		OTHER-ENERGY	K01672	521	0
OTHER-ENERGY	K00051	522	0		OTHER-ENERGY	K18859	522	0		OTHER-ENERGY	K18556	522	0		OTHER-ENERGY	K02591	522	0		OTHER-ENERGY	K00414	522	0		OTHER-ENERGY	K01948	522	0
OTHER-ENERGY	K00093	523	0		OTHER-ENERGY	K18860	523	0		OTHER-ENERGY	K18557	523	0		OTHER-ENERGY	K17228	523	0		OTHER-ENERGY	K00415	523	0		OTHER-ENERGY	K01964	523	0
OTHER-ENERGY	K00192	524	0		OTHER-ENERGY	K18860	524	0		OTHER-ENERGY	K18558	524	0		OTHER-ENERGY	K03689	524	0		OTHER-ENERGY	K00416	524	0		OTHER-ENERGY	K02107	524	0
OTHER-ENERGY	K00193	525	0		OTHER-ENERGY	K18861	525	0		OTHER-ENERGY	K18559	525	0		OTHER-ENERGY	K18933	525	0		OTHER-ENERGY	K00417	525	0		OTHER-ENERGY	K02120	525	0
OTHER-ENERGY	K00195	526	0		OTHER-ENERGY	K19793	526	0		OTHER-ENERGY	K18560	526	0		OTHER-ENERGY	K02722	526	0		OTHER-ENERGY	K00418	526	0		OTHER-ENERGY	K02125	526	0
OTHER-ENERGY	K00202	527	0		OTHER-ENERGY	K19823	527	0		OTHER-ENERGY	K18593	527	0		OTHER-ENERGY	K00125	527	0		OTHER-ENERGY	K00419	527	0		OTHER-ENERGY	K02126	527	0
OTHER-ENERGY	K00203	528	0		OTHER-ENERGY	K20713	528	0		OTHER-ENERGY	K18603	528	0		OTHER-ENERGY	K08357	528	0		OTHER-ENERGY	K00420	528	0		OTHER-ENERGY	K02127	528	0
OTHER-ENERGY	K00204	529	0		OTHER-ENERGY	K20932	529	0		OTHER-ENERGY	K18604	529	0		OTHER-ENERGY	K08359	529	0		OTHER-ENERGY	K00440	529	0		OTHER-ENERGY	K02129	529	0
OTHER-ENERGY	K00205	530	0		OTHER-ENERGY	K20933	530	0		OTHER-ENERGY	K18605	530	0		OTHER-ENERGY	K10978	530	0		OTHER-ENERGY	K00442	530	0		OTHER-ENERGY	K02130	530	0
OTHER-ENERGY	K00234	531	0		OTHER-ENERGY	K20934	531	0		OTHER-ENERGY	K18859	531	0		OTHER-ENERGY	K08685	531	0		OTHER-ENERGY	K00443	531	0		OTHER-ENERGY	K02131	531	0
OTHER-ENERGY	K00235	532	0		OTHER-ENERGY	K20935	532	0		OTHER-ENERGY	K18859	532	0		OTHER-ENERGY	K15019	532	0		OTHER-ENERGY	K00531	532	0		OTHER-ENERGY	K02133	532	0
OTHER-ENERGY	K00236	533	0		OTHER-ENERGY	K00025	533	0		OTHER-ENERGY	K18860	533	0		OTHER-ENERGY	K15020	533	0		OTHER-ENERGY	K00577	533	0		OTHER-ENERGY	K02134	533	0
OTHER-ENERGY	K00237	534	0		OTHER-ENERGY	K00026	534	0		OTHER-ENERGY	K18860	534	0		OTHER-ENERGY	K18594	534	0		OTHER-ENERGY	K00578	534	0		OTHER-ENERGY	K02135	534	0
OTHER-ENERGY	K00264	535	0		OTHER-ENERGY	K00028	535	0		OTHER-ENERGY	K18861	535	0		OTHER-ENERGY	K00200	535	0		OTHER-ENERGY	K00579	535	0		OTHER-ENERGY	K02136	535	0
OTHER-ENERGY	K00319	536	0		OTHER-ENERGY	K00051	536	0		OTHER-ENERGY	K19793	536	0		OTHER-ENERGY	K17877	536	0		OTHER-ENERGY	K00580	536	0		OTHER-ENERGY	K02137	536	0
OTHER-ENERGY	K00329	537	0		OTHER-ENERGY	K00093	537	0		OTHER-ENERGY	K19823	537	0		OTHER-ENERGY	K18210	537	0		OTHER-ENERGY	K00581	537	0		OTHER-ENERGY	K02138	537	0
OTHER-ENERGY	K00356	538	0		OTHER-ENERGY	K00193	538	0		OTHER-ENERGY	K20713	538	0		OTHER-ENERGY	K18245	538	0		OTHER-ENERGY	K00582	538	0		OTHER-ENERGY	K02139	538	0
OTHER-ENERGY	K00360	539	0		OTHER-ENERGY	K00195	539	0		OTHER-ENERGY	K20932	539	0		OTHER-ENERGY	K18246	539	0		OTHER-ENERGY	K00583	539	0		OTHER-ENERGY	K02140	539	0
OTHER-ENERGY	K00385	540	0		OTHER-ENERGY	K00202	540	0		OTHER-ENERGY	K20933	540	0		OTHER-ENERGY	K18556	540	0		OTHER-ENERGY	K00584	540	0		OTHER-ENERGY	K02141	540	0
OTHER-ENERGY	K00400	541	0		OTHER-ENERGY	K00203	541	0		OTHER-ENERGY	K20934	541	0		OTHER-ENERGY	K18557	541	0		OTHER-ENERGY	K00672	541	0		OTHER-ENERGY	K02142	541	0
OTHER-ENERGY	K00402	542	0		OTHER-ENERGY	K00204	542	0		OTHER-ENERGY	K20935	542	0		OTHER-ENERGY	K18558	542	0		OTHER-ENERGY	K00918	542	0		OTHER-ENERGY	K02143	542	0
OTHER-ENERGY	K00414	543	0		OTHER-ENERGY	K00205	543	0		OTHER-ENERGY	K00025	543	0		OTHER-ENERGY	K18559	543	0		OTHER-ENERGY	K01086	543	0		OTHER-ENERGY	K02144	543	0
OTHER-ENERGY	K00415	544	0		OTHER-ENERGY	K00234	544	0		OTHER-ENERGY	K00026	544	0		OTHER-ENERGY	K18560	544	0		OTHER-ENERGY	K01086	544	0		OTHER-ENERGY	K02145	544	0
OTHER-ENERGY	K00416	545	0		OTHER-ENERGY	K00235	545	0		OTHER-ENERGY	K00028	545	0		OTHER-ENERGY	K18593	545	0		OTHER-ENERGY	K01100	545	0		OTHER-ENERGY	K02146	545	0
OTHER-ENERGY	K00417	546	0		OTHER-ENERGY	K00236	546	0		OTHER-ENERGY	K00051	546	0		OTHER-ENERGY	K18603	546	0		OTHER-ENERGY	K01541	546	0		OTHER-ENERGY	K02147	546	0
OTHER-ENERGY	K00418	547	0		OTHER-ENERGY	K00237	547	0		OTHER-ENERGY	K00093	547	0		OTHER-ENERGY	K18604	547	0		OTHER-ENERGY	K01542	547	0		OTHER-ENERGY	K02148	547	0
OTHER-ENERGY	K00419	548	0		OTHER-ENERGY	K00264	548	0		OTHER-ENERGY	K00202	548	0		OTHER-ENERGY	K18605	548	0		OTHER-ENERGY	K01543	548	0		OTHER-ENERGY	K02149	548	0
OTHER-ENERGY	K00420	549	0		OTHER-ENERGY	K00319	549	0		OTHER-ENERGY	K00203	549	0		OTHER-ENERGY	K18859	549	0		OTHER-ENERGY	K01544	549	0		OTHER-ENERGY	K02150	549	0
OTHER-ENERGY	K00440	550	0		OTHER-ENERGY	K00329	550	0		OTHER-ENERGY	K00204	550	0		OTHER-ENERGY	K18859	550	0		OTHER-ENERGY	K01549	550	0		OTHER-ENERGY	K02151	550	0
OTHER-ENERGY	K00442	551	0		OTHER-ENERGY	K00356	551	0		OTHER-ENERGY	K00205	551	0		OTHER-ENERGY	K18860	551	0		OTHER-ENERGY	K01622	551	0		OTHER-ENERGY	K02152	551	0
OTHER-ENERGY	K00443	552	0		OTHER-ENERGY	K00360	552	0		OTHER-ENERGY	K00234	552	0		OTHER-ENERGY	K18860	552	0		OTHER-ENERGY	K01672	552	0		OTHER-ENERGY	K02153	552	0
OTHER-ENERGY	K00531	553	0		OTHER-ENERGY	K00385	553	0		OTHER-ENERGY	K00235	553	0		OTHER-ENERGY	K18861	553	0		OTHER-ENERGY	K01948	553	0		OTHER-ENERGY	K02154	553	0
OTHER-ENERGY	K00577	554	0		OTHER-ENERGY	K00400	554	0		OTHER-ENERGY	K00236	554	0		OTHER-ENERGY	K19793	554	0		OTHER-ENERGY	K01964	554	0		OTHER-ENERGY	K02155	554	0
OTHER-ENERGY	K00578	555	0		OTHER-ENERGY	K00402	555	0		OTHER-ENERGY	K00237	555	0		OTHER-ENERGY	K19823	555	0		OTHER-ENERGY	K02107	555	0		OTHER-ENERGY	K02256	555	0
OTHER-ENERGY	K00580	556	0		OTHER-ENERGY	K00414	556	0		OTHER-ENERGY	K00264	556	0		OTHER-ENERGY	K20713	556	0		OTHER-ENERGY	K02125	556	0		OTHER-ENERGY	K02260	556	0
OTHER-ENERGY	K00581	557	0		OTHER-ENERGY	K00415	557	0		OTHER-ENERGY	K00319	557	0		OTHER-ENERGY	K20932	557	0		OTHER-ENERGY	K02126	557	0		OTHER-ENERGY	K02261	557	0
OTHER-ENERGY	K00582	558	0		OTHER-ENERGY	K00416	558	0		OTHER-ENERGY	K00329	558	0		OTHER-ENERGY	K20933	558	0		OTHER-ENERGY	K02127	558	0		OTHER-ENERGY	K02262	558	0
OTHER-ENERGY	K00583	559	0		OTHER-ENERGY	K00417	559	0		OTHER-ENERGY	K00356	559	0		OTHER-ENERGY	K20934	559	0		OTHER-ENERGY	K02129	559	0		OTHER-ENERGY	K02263	559	0
OTHER-ENERGY	K00584	560	0		OTHER-ENERGY	K00418	560	0		OTHER-ENERGY	K00360	560	0		OTHER-ENERGY	K20935	560	0		OTHER-ENERGY	K02130	560	0		OTHER-ENERGY	K02264	560	0
OTHER-ENERGY	K00672	561	0		OTHER-ENERGY	K00419	561	0		OTHER-ENERGY	K00385	561	0		OTHER-ENERGY	K00025	561	0		OTHER-ENERGY	K02131	561	0		OTHER-ENERGY	K02265	561	0
OTHER-ENERGY	K00918	562	0		OTHER-ENERGY	K00420	562	0		OTHER-ENERGY	K00400	562	0		OTHER-ENERGY	K00026	562	0		OTHER-ENERGY	K02133	562	0		OTHER-ENERGY	K02266	562	0
OTHER-ENERGY	K01100	563	0		OTHER-ENERGY	K00440	563	0		OTHER-ENERGY	K00414	563	0		OTHER-ENERGY	K00028	563	0		OTHER-ENERGY	K02134	563	0		OTHER-ENERGY	K02267	563	0
OTHER-ENERGY	K01541	564	0		OTHER-ENERGY	K00442	564	0		OTHER-ENERGY	K00415	564	0		OTHER-ENERGY	K00051	564	0		OTHER-ENERGY	K02135	564	0		OTHER-ENERGY	K02268	564	0
OTHER-ENERGY	K01542	565	0		OTHER-ENERGY	K00443	565	0		OTHER-ENERGY	K00416	565	0		OTHER-ENERGY	K00093	565	0		OTHER-ENERGY	K02136	565	0		OTHER-ENERGY	K02269	565	0
OTHER-ENERGY	K01543	566	0		OTHER-ENERGY	K00531	566	0		OTHER-ENERGY	K00417	566	0		OTHER-ENERGY	K00202	566	0		OTHER-ENERGY	K02137	566	0		OTHER-ENERGY	K02270	566	0
OTHER-ENERGY	K01544	567	0		OTHER-ENERGY	K00577	567	0		OTHER-ENERGY	K00418	567	0		OTHER-ENERGY	K00203	567	0		OTHER-ENERGY	K02138	567	0		OTHER-ENERGY	K02271	567	0
OTHER-ENERGY	K01549	568	0		OTHER-ENERGY	K00578	568	0		OTHER-ENERGY	K00419	568	0		OTHER-ENERGY	K00204	568	0		OTHER-ENERGY	K02139	568	0		OTHER-ENERGY	K02272	568	0
OTHER-ENERGY	K01622	569	0		OTHER-ENERGY	K00580	569	0		OTHER-ENERGY	K00420	569	0		OTHER-ENERGY	K00205	569	0		OTHER-ENERGY	K02140	569	0		OTHER-ENERGY	K02273	569	0
OTHER-ENERGY	K01672	570	0		OTHER-ENERGY	K00581	570	0		OTHER-ENERGY	K00440	570	0		OTHER-ENERGY	K00234	570	0		OTHER-ENERGY	K02141	570	0		OTHER-ENERGY	K02286	570	0
OTHER-ENERGY	K01948	571	0		OTHER-ENERGY	K00582	571	0		OTHER-ENERGY	K00442	571	0		OTHER-ENERGY	K00235	571	0		OTHER-ENERGY	K02142	571	0		OTHER-ENERGY	K02288	571	0
OTHER-ENERGY	K01964	572	0		OTHER-ENERGY	K00583	572	0		OTHER-ENERGY	K00443	572	0		OTHER-ENERGY	K00236	572	0		OTHER-ENERGY	K02143	572	0		OTHER-ENERGY	K02289	572	0
OTHER-ENERGY	K02107	573	0		OTHER-ENERGY	K00584	573	0		OTHER-ENERGY	K00531	573	0		OTHER-ENERGY	K00237	573	0		OTHER-ENERGY	K02144	573	0		OTHER-ENERGY	K02301	573	0
OTHER-ENERGY	K02125	574	0		OTHER-ENERGY	K00918	574	0		OTHER-ENERGY	K00578	574	0		OTHER-ENERGY	K00264	574	0		OTHER-ENERGY	K02145	574	0		OTHER-ENERGY	K02305	574	0
OTHER-ENERGY	K02126	575	0		OTHER-ENERGY	K01100	575	0		OTHER-ENERGY	K00580	575	0		OTHER-ENERGY	K00319	575	0		OTHER-ENERGY	K02146	575	0		OTHER-ENERGY	K02586	575	0
OTHER-ENERGY	K02127	576	0		OTHER-ENERGY	K01541	576	0		OTHER-ENERGY	K00581	576	0		OTHER-ENERGY	K00329	576	0		OTHER-ENERGY	K02147	576	0		OTHER-ENERGY	K02588	576	0
OTHER-ENERGY	K02129	577	0		OTHER-ENERGY	K01542	577	0		OTHER-ENERGY	K00582	577	0		OTHER-ENERGY	K00356	577	0		OTHER-ENERGY	K02148	577	0		OTHER-ENERGY	K02591	577	0
OTHER-ENERGY	K02130	578	0		OTHER-ENERGY	K01543	578	0		OTHER-ENERGY	K00583	578	0		OTHER-ENERGY	K00360	578	0		OTHER-ENERGY	K02149	578	0		OTHER-ENERGY	K02628	578	0
OTHER-ENERGY	K02131	579	0		OTHER-ENERGY	K01544	579	0		OTHER-ENERGY	K00584	579	0		OTHER-ENERGY	K00400	579	0		OTHER-ENERGY	K02150	579	0		OTHER-ENERGY	K02629	579	0
OTHER-ENERGY	K02133	580	0		OTHER-ENERGY	K01549	580	0		OTHER-ENERGY	K00672	580	0		OTHER-ENERGY	K00414	580	0		OTHER-ENERGY	K02151	580	0		OTHER-ENERGY	K02630	580	0
OTHER-ENERGY	K02134	581	0		OTHER-ENERGY	K01622	581	0		OTHER-ENERGY	K00918	581	0		OTHER-ENERGY	K00415	581	0		OTHER-ENERGY	K02152	581	0		OTHER-ENERGY	K02631	581	0
OTHER-ENERGY	K02135	582	0		OTHER-ENERGY	K01672	582	0		OTHER-ENERGY	K01100	582	0		OTHER-ENERGY	K00416	582	0		OTHER-ENERGY	K02153	582	0		OTHER-ENERGY	K02632	582	0
OTHER-ENERGY	K02136	583	0		OTHER-ENERGY	K01948	583	0		OTHER-ENERGY	K01541	583	0		OTHER-ENERGY	K00417	583	0		OTHER-ENERGY	K02154	583	0		OTHER-ENERGY	K02640	583	0
OTHER-ENERGY	K02137	584	0		OTHER-ENERGY	K01964	584	0		OTHER-ENERGY	K01542	584	0		OTHER-ENERGY	K00418	584	0		OTHER-ENERGY	K02155	584	0		OTHER-ENERGY	K02642	584	0
OTHER-ENERGY	K02138	585	0		OTHER-ENERGY	K02107	585	0		OTHER-ENERGY	K01543	585	0		OTHER-ENERGY	K00419	585	0		OTHER-ENERGY	K02256	585	0		OTHER-ENERGY	K02643	585	0
OTHER-ENERGY	K02139	586	0		OTHER-ENERGY	K02125	586	0		OTHER-ENERGY	K01544	586	0		OTHER-ENERGY	K00420	586	0		OTHER-ENERGY	K02260	586	0		OTHER-ENERGY	K02695	586	0
OTHER-ENERGY	K02140	587	0		OTHER-ENERGY	K02126	587	0		OTHER-ENERGY	K01549	587	0		OTHER-ENERGY	K00440	587	0		OTHER-ENERGY	K02261	587	0		OTHER-ENERGY	K02700	587	0
OTHER-ENERGY	K02141	588	0		OTHER-ENERGY	K02127	588	0		OTHER-ENERGY	K01622	588	0		OTHER-ENERGY	K00442	588	0		OTHER-ENERGY	K02262	588	0		OTHER-ENERGY	K02701	588	0
OTHER-ENERGY	K02142	589	0		OTHER-ENERGY	K02129	589	0		OTHER-ENERGY	K01672	589	0		OTHER-ENERGY	K00443	589	0		OTHER-ENERGY	K02263	589	0		OTHER-ENERGY	K02702	589	0
OTHER-ENERGY	K02143	590	0		OTHER-ENERGY	K02130	590	0		OTHER-ENERGY	K01948	590	0		OTHER-ENERGY	K00531	590	0		OTHER-ENERGY	K02264	590	0		OTHER-ENERGY	K02708	590	0
OTHER-ENERGY	K02144	591	0		OTHER-ENERGY	K02131	591	0		OTHER-ENERGY	K01964	591	0		OTHER-ENERGY	K00578	591	0		OTHER-ENERGY	K02265	591	0		OTHER-ENERGY	K02710	591	0
OTHER-ENERGY	K02145	592	0		OTHER-ENERGY	K02133	592	0		OTHER-ENERGY	K02107	592	0		OTHER-ENERGY	K00582	592	0		OTHER-ENERGY	K02266	592	0		OTHER-ENERGY	K02711	592	0
OTHER-ENERGY	K02146	593	0		OTHER-ENERGY	K02134	593	0		OTHER-ENERGY	K02125	593	0		OTHER-ENERGY	K00584	593	0		OTHER-ENERGY	K02267	593	0		OTHER-ENERGY	K02712	593	0
OTHER-ENERGY	K02147	594	0		OTHER-ENERGY	K02135	594	0		OTHER-ENERGY	K02126	594	0		OTHER-ENERGY	K00672	594	0		OTHER-ENERGY	K02268	594	0		OTHER-ENERGY	K02713	594	0
OTHER-ENERGY	K02148	595	0		OTHER-ENERGY	K02136	595	0		OTHER-ENERGY	K02127	595	0		OTHER-ENERGY	K01100	595	0		OTHER-ENERGY	K02269	595	0		OTHER-ENERGY	K02714	595	0
OTHER-ENERGY	K02149	596	0		OTHER-ENERGY	K02137	596	0		OTHER-ENERGY	K02129	596	0		OTHER-ENERGY	K01541	596	0		OTHER-ENERGY	K02270	596	0		OTHER-ENERGY	K02718	596	0
OTHER-ENERGY	K02150	597	0		OTHER-ENERGY	K02138	597	0		OTHER-ENERGY	K02130	597	0		OTHER-ENERGY	K01542	597	0		OTHER-ENERGY	K02271	597	0		OTHER-ENERGY	K02721	597	0
OTHER-ENERGY	K02151	598	0		OTHER-ENERGY	K02139	598	0		OTHER-ENERGY	K02131	598	0		OTHER-ENERGY	K01543	598	0		OTHER-ENERGY	K02272	598	0		OTHER-ENERGY	K02722	598	0
OTHER-ENERGY	K02152	599	0		OTHER-ENERGY	K02140	599	0		OTHER-ENERGY	K02133	599	0		OTHER-ENERGY	K01544	599	0		OTHER-ENERGY	K02273	599	0		OTHER-ENERGY	K02723	599	0
OTHER-ENERGY	K02153	600	0		OTHER-ENERGY	K02141	600	0		OTHER-ENERGY	K02134	600	0		OTHER-ENERGY	K01549	600	0		OTHER-ENERGY	K02286	600	0		OTHER-ENERGY	K02827	600	0
OTHER-ENERGY	K02154	601	0		OTHER-ENERGY	K02142	601	0		OTHER-ENERGY	K02135	601	0		OTHER-ENERGY	K01622	601	0		OTHER-ENERGY	K02301	601	0		OTHER-ENERGY	K02828	601	0
OTHER-ENERGY	K02155	602	0		OTHER-ENERGY	K02143	602	0		OTHER-ENERGY	K02136	602	0		OTHER-ENERGY	K01672	602	0		OTHER-ENERGY	K02586	602	0		OTHER-ENERGY	K02829	602	0
OTHER-ENERGY	K02256	603	0		OTHER-ENERGY	K02144	603	0		OTHER-ENERGY	K02137	603	0		OTHER-ENERGY	K01948	603	0		OTHER-ENERGY	K02588	603	0		OTHER-ENERGY	K03388	603	0
OTHER-ENERGY	K02260	604	0		OTHER-ENERGY	K02145	604	0		OTHER-ENERGY	K02138	604	0		OTHER-ENERGY	K01964	604	0		OTHER-ENERGY	K02591	604	0		OTHER-ENERGY	K03389	604	0
OTHER-ENERGY	K02261	605	0		OTHER-ENERGY	K02146	605	0		OTHER-ENERGY	K02139	605	0		OTHER-ENERGY	K02125	605	0		OTHER-ENERGY	K02628	605	0		OTHER-ENERGY	K03390	605	0
OTHER-ENERGY	K02262	606	0		OTHER-ENERGY	K02147	606	0		OTHER-ENERGY	K02140	606	0		OTHER-ENERGY	K02126	606	0		OTHER-ENERGY	K02629	606	0		OTHER-ENERGY	K03421	606	0
OTHER-ENERGY	K02263	607	0		OTHER-ENERGY	K02148	607	0		OTHER-ENERGY	K02141	607	0		OTHER-ENERGY	K02127	607	0		OTHER-ENERGY	K02630	607	0		OTHER-ENERGY	K03422	607	0
OTHER-ENERGY	K02264	608	0		OTHER-ENERGY	K02149	608	0		OTHER-ENERGY	K02142	608	0		OTHER-ENERGY	K02129	608	0		OTHER-ENERGY	K02631	608	0		OTHER-ENERGY	K03541	608	0
OTHER-ENERGY	K02265	609	0		OTHER-ENERGY	K02150	609	0		OTHER-ENERGY	K02143	609	0		OTHER-ENERGY	K02130	609	0		OTHER-ENERGY	K02632	609	0		OTHER-ENERGY	K03542	609	0
OTHER-ENERGY	K02266	610	0		OTHER-ENERGY	K02151	610	0		OTHER-ENERGY	K02144	610	0		OTHER-ENERGY	K02131	610	0		OTHER-ENERGY	K02642	610	0		OTHER-ENERGY	K03661	610	0
OTHER-ENERGY	K02267	611	0		OTHER-ENERGY	K02152	611	0		OTHER-ENERGY	K02145	611	0		OTHER-ENERGY	K02133	611	0		OTHER-ENERGY	K02695	611	0		OTHER-ENERGY	K03662	611	0
OTHER-ENERGY	K02268	612	0		OTHER-ENERGY	K02153	612	0		OTHER-ENERGY	K02146	612	0		OTHER-ENERGY	K02134	612	0		OTHER-ENERGY	K02700	612	0		OTHER-ENERGY	K03689	612	0
OTHER-ENERGY	K02269	613	0		OTHER-ENERGY	K02154	613	0		OTHER-ENERGY	K02147	613	0		OTHER-ENERGY	K02135	613	0		OTHER-ENERGY	K02701	613	0		OTHER-ENERGY	K03878	613	0
OTHER-ENERGY	K02270	614	0		OTHER-ENERGY	K02155	614	0		OTHER-ENERGY	K02148	614	0		OTHER-ENERGY	K02136	614	0		OTHER-ENERGY	K02702	614	0		OTHER-ENERGY	K03879	614	0
OTHER-ENERGY	K02271	615	0		OTHER-ENERGY	K02256	615	0		OTHER-ENERGY	K02149	615	0		OTHER-ENERGY	K02137	615	0		OTHER-ENERGY	K02710	615	0		OTHER-ENERGY	K03880	615	0
OTHER-ENERGY	K02272	616	0		OTHER-ENERGY	K02260	616	0		OTHER-ENERGY	K02150	616	0		OTHER-ENERGY	K02138	616	0		OTHER-ENERGY	K02713	616	0		OTHER-ENERGY	K03881	616	0
OTHER-ENERGY	K02273	617	0		OTHER-ENERGY	K02261	617	0		OTHER-ENERGY	K02151	617	0		OTHER-ENERGY	K02139	617	0		OTHER-ENERGY	K02714	617	0		OTHER-ENERGY	K03882	617	0
OTHER-ENERGY	K02301	618	0		OTHER-ENERGY	K02262	618	0		OTHER-ENERGY	K02152	618	0		OTHER-ENERGY	K02140	618	0		OTHER-ENERGY	K02718	618	0		OTHER-ENERGY	K03883	618	0
OTHER-ENERGY	K02586	619	0		OTHER-ENERGY	K02263	619	0		OTHER-ENERGY	K02153	619	0		OTHER-ENERGY	K02141	619	0		OTHER-ENERGY	K02721	619	0		OTHER-ENERGY	K03884	619	0
OTHER-ENERGY	K02591	620	0		OTHER-ENERGY	K02264	620	0		OTHER-ENERGY	K02154	620	0		OTHER-ENERGY	K02142	620	0		OTHER-ENERGY	K02723	620	0		OTHER-ENERGY	K03886	620	0
OTHER-ENERGY	K02628	621	0		OTHER-ENERGY	K02265	621	0		OTHER-ENERGY	K02155	621	0		OTHER-ENERGY	K02143	621	0		OTHER-ENERGY	K02827	621	0		OTHER-ENERGY	K03934	621	0
OTHER-ENERGY	K02629	622	0		OTHER-ENERGY	K02266	622	0		OTHER-ENERGY	K02256	622	0		OTHER-ENERGY	K02144	622	0		OTHER-ENERGY	K02828	622	0		OTHER-ENERGY	K03935	622	0
OTHER-ENERGY	K02630	623	0		OTHER-ENERGY	K02267	623	0		OTHER-ENERGY	K02260	623	0		OTHER-ENERGY	K02145	623	0		OTHER-ENERGY	K02829	623	0		OTHER-ENERGY	K03936	623	0
OTHER-ENERGY	K02631	624	0		OTHER-ENERGY	K02268	624	0		OTHER-ENERGY	K02261	624	0		OTHER-ENERGY	K02146	624	0		OTHER-ENERGY	K03388	624	0		OTHER-ENERGY	K03937	624	0
OTHER-ENERGY	K02632	625	0		OTHER-ENERGY	K02269	625	0		OTHER-ENERGY	K02262	625	0		OTHER-ENERGY	K02147	625	0		OTHER-ENERGY	K03389	625	0		OTHER-ENERGY	K03938	625	0
OTHER-ENERGY	K02642	626	0		OTHER-ENERGY	K02270	626	0		OTHER-ENERGY	K02263	626	0		OTHER-ENERGY	K02148	626	0		OTHER-ENERGY	K03390	626	0		OTHER-ENERGY	K03940	626	0
OTHER-ENERGY	K02695	627	0		OTHER-ENERGY	K02271	627	0		OTHER-ENERGY	K02264	627	0		OTHER-ENERGY	K02149	627	0		OTHER-ENERGY	K03421	627	0		OTHER-ENERGY	K03942	627	0
OTHER-ENERGY	K02700	628	0		OTHER-ENERGY	K02272	628	0		OTHER-ENERGY	K02265	628	0		OTHER-ENERGY	K02150	628	0		OTHER-ENERGY	K03422	628	0		OTHER-ENERGY	K03944	628	0
OTHER-ENERGY	K02701	629	0		OTHER-ENERGY	K02273	629	0		OTHER-ENERGY	K02266	629	0		OTHER-ENERGY	K02151	629	0		OTHER-ENERGY	K03541	629	0		OTHER-ENERGY	K03945	629	0
OTHER-ENERGY	K02702	630	0		OTHER-ENERGY	K02301	630	0		OTHER-ENERGY	K02267	630	0		OTHER-ENERGY	K02152	630	0		OTHER-ENERGY	K03542	630	0		OTHER-ENERGY	K03946	630	0
OTHER-ENERGY	K02714	631	0		OTHER-ENERGY	K02591	631	0		OTHER-ENERGY	K02268	631	0		OTHER-ENERGY	K02153	631	0		OTHER-ENERGY	K03661	631	0		OTHER-ENERGY	K03947	631	0
OTHER-ENERGY	K02721	632	0		OTHER-ENERGY	K02628	632	0		OTHER-ENERGY	K02269	632	0		OTHER-ENERGY	K02154	632	0		OTHER-ENERGY	K03662	632	0		OTHER-ENERGY	K03948	632	0
OTHER-ENERGY	K02723	633	0		OTHER-ENERGY	K02629	633	0		OTHER-ENERGY	K02270	633	0		OTHER-ENERGY	K02155	633	0		OTHER-ENERGY	K03689	633	0		OTHER-ENERGY	K03949	633	0
OTHER-ENERGY	K03389	634	0		OTHER-ENERGY	K02630	634	0		OTHER-ENERGY	K02271	634	0		OTHER-ENERGY	K02256	634	0		OTHER-ENERGY	K03878	634	0		OTHER-ENERGY	K03950	634	0
OTHER-ENERGY	K03390	635	0		OTHER-ENERGY	K02631	635	0		OTHER-ENERGY	K02272	635	0		OTHER-ENERGY	K02260	635	0		OTHER-ENERGY	K03879	635	0		OTHER-ENERGY	K03951	635	0
OTHER-ENERGY	K03421	636	0		OTHER-ENERGY	K02632	636	0		OTHER-ENERGY	K02273	636	0		OTHER-ENERGY	K02261	636	0		OTHER-ENERGY	K03881	636	0		OTHER-ENERGY	K03952	636	0
OTHER-ENERGY	K03422	637	0		OTHER-ENERGY	K02642	637	0		OTHER-ENERGY	K02301	637	0		OTHER-ENERGY	K02262	637	0		OTHER-ENERGY	K03882	637	0		OTHER-ENERGY	K03953	637	0
OTHER-ENERGY	K03541	638	0		OTHER-ENERGY	K02695	638	0		OTHER-ENERGY	K02628	638	0		OTHER-ENERGY	K02263	638	0		OTHER-ENERGY	K03883	638	0		OTHER-ENERGY	K03954	638	0
OTHER-ENERGY	K03542	639	0		OTHER-ENERGY	K02700	639	0		OTHER-ENERGY	K02629	639	0		OTHER-ENERGY	K02264	639	0		OTHER-ENERGY	K03884	639	0		OTHER-ENERGY	K03955	639	0
OTHER-ENERGY	K03661	640	0		OTHER-ENERGY	K02701	640	0		OTHER-ENERGY	K02630	640	0		OTHER-ENERGY	K02265	640	0		OTHER-ENERGY	K03886	640	0		OTHER-ENERGY	K03956	640	0
OTHER-ENERGY	K03662	641	0		OTHER-ENERGY	K02702	641	0		OTHER-ENERGY	K02631	641	0		OTHER-ENERGY	K02266	641	0		OTHER-ENERGY	K03934	641	0		OTHER-ENERGY	K03957	641	0
OTHER-ENERGY	K03878	642	0		OTHER-ENERGY	K02714	642	0		OTHER-ENERGY	K02632	642	0		OTHER-ENERGY	K02267	642	0		OTHER-ENERGY	K03935	642	0		OTHER-ENERGY	K03958	642	0
OTHER-ENERGY	K03879	643	0		OTHER-ENERGY	K02721	643	0		OTHER-ENERGY	K02642	643	0		OTHER-ENERGY	K02268	643	0		OTHER-ENERGY	K03936	643	0		OTHER-ENERGY	K03959	643	0
OTHER-ENERGY	K03881	644	0		OTHER-ENERGY	K03389	644	0		OTHER-ENERGY	K02695	644	0		OTHER-ENERGY	K02269	644	0		OTHER-ENERGY	K03937	644	0		OTHER-ENERGY	K03960	644	0
OTHER-ENERGY	K03882	645	0		OTHER-ENERGY	K03421	645	0		OTHER-ENERGY	K02700	645	0		OTHER-ENERGY	K02270	645	0		OTHER-ENERGY	K03938	645	0		OTHER-ENERGY	K03961	645	0
OTHER-ENERGY	K03883	646	0		OTHER-ENERGY	K03541	646	0		OTHER-ENERGY	K02701	646	0		OTHER-ENERGY	K02271	646	0		OTHER-ENERGY	K03940	646	0		OTHER-ENERGY	K03962	646	0
OTHER-ENERGY	K03884	647	0		OTHER-ENERGY	K03542	647	0		OTHER-ENERGY	K02702	647	0		OTHER-ENERGY	K02272	647	0		OTHER-ENERGY	K03942	647	0		OTHER-ENERGY	K03963	647	0
OTHER-ENERGY	K03934	648	0		OTHER-ENERGY	K03661	648	0		OTHER-ENERGY	K02714	648	0		OTHER-ENERGY	K02273	648	0		OTHER-ENERGY	K03944	648	0		OTHER-ENERGY	K03964	648	0
OTHER-ENERGY	K03935	649	0		OTHER-ENERGY	K03662	649	0		OTHER-ENERGY	K02721	649	0		OTHER-ENERGY	K02301	649	0		OTHER-ENERGY	K03945	649	0		OTHER-ENERGY	K03965	649	0
OTHER-ENERGY	K03936	650	0		OTHER-ENERGY	K03878	650	0		OTHER-ENERGY	K02723	650	0		OTHER-ENERGY	K02628	650	0		OTHER-ENERGY	K03946	650	0		OTHER-ENERGY	K03966	650	0
OTHER-ENERGY	K03937	651	0		OTHER-ENERGY	K03879	651	0		OTHER-ENERGY	K03421	651	0		OTHER-ENERGY	K02629	651	0		OTHER-ENERGY	K03947	651	0		OTHER-ENERGY	K03967	651	0
OTHER-ENERGY	K03938	652	0		OTHER-ENERGY	K03881	652	0		OTHER-ENERGY	K03541	652	0		OTHER-ENERGY	K02630	652	0		OTHER-ENERGY	K03948	652	0		OTHER-ENERGY	K03968	652	0
OTHER-ENERGY	K03940	653	0		OTHER-ENERGY	K03882	653	0		OTHER-ENERGY	K03542	653	0		OTHER-ENERGY	K02631	653	0		OTHER-ENERGY	K03949	653	0		OTHER-ENERGY	K04480	653	0
OTHER-ENERGY	K03942	654	0		OTHER-ENERGY	K03883	654	0		OTHER-ENERGY	K03661	654	0		OTHER-ENERGY	K02632	654	0		OTHER-ENERGY	K03950	654	0		OTHER-ENERGY	K04561	654	0
OTHER-ENERGY	K03944	655	0		OTHER-ENERGY	K03884	655	0		OTHER-ENERGY	K03662	655	0		OTHER-ENERGY	K02642	655	0		OTHER-ENERGY	K03951	655	0		OTHER-ENERGY	K05298	655	0
OTHER-ENERGY	K03945	656	0		OTHER-ENERGY	K03934	656	0		OTHER-ENERGY	K03878	656	0		OTHER-ENERGY	K02695	656	0		OTHER-ENERGY	K03952	656	0		OTHER-ENERGY	K05299	656	0
OTHER-ENERGY	K03946	657	0		OTHER-ENERGY	K03935	657	0		OTHER-ENERGY	K03879	657	0		OTHER-ENERGY	K02700	657	0		OTHER-ENERGY	K03953	657	0		OTHER-ENERGY	K05299	657	0
OTHER-ENERGY	K03947	658	0		OTHER-ENERGY	K03936	658	0		OTHER-ENERGY	K03881	658	0		OTHER-ENERGY	K02701	658	0		OTHER-ENERGY	K03954	658	0		OTHER-ENERGY	K05380	658	0
OTHER-ENERGY	K03948	659	0		OTHER-ENERGY	K03937	659	0		OTHER-ENERGY	K03882	659	0		OTHER-ENERGY	K02702	659	0		OTHER-ENERGY	K03955	659	0		OTHER-ENERGY	K05583	659	0
OTHER-ENERGY	K03949	660	0		OTHER-ENERGY	K03938	660	0		OTHER-ENERGY	K03883	660	0		OTHER-ENERGY	K02714	660	0		OTHER-ENERGY	K03956	660	0		OTHER-ENERGY	K05586	660	0
OTHER-ENERGY	K03950	661	0		OTHER-ENERGY	K03940	661	0		OTHER-ENERGY	K03884	661	0		OTHER-ENERGY	K02721	661	0		OTHER-ENERGY	K03957	661	0		OTHER-ENERGY	K05588	661	0
OTHER-ENERGY	K03951	662	0		OTHER-ENERGY	K03942	662	0		OTHER-ENERGY	K03934	662	0		OTHER-ENERGY	K02723	662	0		OTHER-ENERGY	K03958	662	0		OTHER-ENERGY	K05884	662	0
OTHER-ENERGY	K03952	663	0		OTHER-ENERGY	K03944	663	0		OTHER-ENERGY	K03935	663	0		OTHER-ENERGY	K03541	663	0		OTHER-ENERGY	K03959	663	0		OTHER-ENERGY	K05907	663	0
OTHER-ENERGY	K03953	664	0		OTHER-ENERGY	K03945	664	0		OTHER-ENERGY	K03936	664	0		OTHER-ENERGY	K03542	664	0		OTHER-ENERGY	K03960	664	0		OTHER-ENERGY	K06019	664	0
OTHER-ENERGY	K03954	665	0		OTHER-ENERGY	K03946	665	0		OTHER-ENERGY	K03937	665	0		OTHER-ENERGY	K03661	665	0		OTHER-ENERGY	K03961	665	0		OTHER-ENERGY	K06914	665	0
OTHER-ENERGY	K03955	666	0		OTHER-ENERGY	K03947	666	0		OTHER-ENERGY	K03938	666	0		OTHER-ENERGY	K03662	666	0		OTHER-ENERGY	K03962	666	0		OTHER-ENERGY	K07072	666	0
OTHER-ENERGY	K03956	667	0		OTHER-ENERGY	K03948	667	0		OTHER-ENERGY	K03940	667	0		OTHER-ENERGY	K03878	667	0		OTHER-ENERGY	K03963	667	0		OTHER-ENERGY	K07144	667	0
OTHER-ENERGY	K03957	668	0		OTHER-ENERGY	K03949	668	0		OTHER-ENERGY	K03942	668	0		OTHER-ENERGY	K03879	668	0		OTHER-ENERGY	K03964	668	0		OTHER-ENERGY	K07307	668	0
OTHER-ENERGY	K03958	669	0		OTHER-ENERGY	K03950	669	0		OTHER-ENERGY	K03944	669	0		OTHER-ENERGY	K03881	669	0		OTHER-ENERGY	K03965	669	0		OTHER-ENERGY	K07308	669	0
OTHER-ENERGY	K03959	670	0		OTHER-ENERGY	K03951	670	0		OTHER-ENERGY	K03945	670	0		OTHER-ENERGY	K03882	670	0		OTHER-ENERGY	K03966	670	0		OTHER-ENERGY	K08265	670	0
OTHER-ENERGY	K03960	671	0		OTHER-ENERGY	K03952	671	0		OTHER-ENERGY	K03946	671	0		OTHER-ENERGY	K03883	671	0		OTHER-ENERGY	K03967	671	0		OTHER-ENERGY	K08353	671	0
OTHER-ENERGY	K03961	672	0		OTHER-ENERGY	K03953	672	0		OTHER-ENERGY	K03947	672	0		OTHER-ENERGY	K03884	672	0		OTHER-ENERGY	K03968	672	0		OTHER-ENERGY	K08354	672	0
OTHER-ENERGY	K03962	673	0		OTHER-ENERGY	K03954	673	0		OTHER-ENERGY	K03948	673	0		OTHER-ENERGY	K03934	673	0		OTHER-ENERGY	K04480	673	0		OTHER-ENERGY	K08357	673	0
OTHER-ENERGY	K03963	674	0		OTHER-ENERGY	K03955	674	0		OTHER-ENERGY	K03949	674	0		OTHER-ENERGY	K03935	674	0		OTHER-ENERGY	K05298	674	0		OTHER-ENERGY	K08358	674	0
OTHER-ENERGY	K03964	675	0		OTHER-ENERGY	K03956	675	0		OTHER-ENERGY	K03950	675	0		OTHER-ENERGY	K03936	675	0		OTHER-ENERGY	K05299	675	0		OTHER-ENERGY	K08359	675	0
OTHER-ENERGY	K03965	676	0		OTHER-ENERGY	K03957	676	0		OTHER-ENERGY	K03951	676	0		OTHER-ENERGY	K03937	676	0		OTHER-ENERGY	K05299	676	0		OTHER-ENERGY	K08901	676	0
OTHER-ENERGY	K03966	677	0		OTHER-ENERGY	K03958	677	0		OTHER-ENERGY	K03952	677	0		OTHER-ENERGY	K03938	677	0		OTHER-ENERGY	K05380	677	0		OTHER-ENERGY	K08905	677	0
OTHER-ENERGY	K03967	678	0		OTHER-ENERGY	K03959	678	0		OTHER-ENERGY	K03953	678	0		OTHER-ENERGY	K03940	678	0		OTHER-ENERGY	K05884	678	0		OTHER-ENERGY	K08907	678	0
OTHER-ENERGY	K03968	679	0		OTHER-ENERGY	K03960	679	0		OTHER-ENERGY	K03954	679	0		OTHER-ENERGY	K03942	679	0		OTHER-ENERGY	K05907	679	0		OTHER-ENERGY	K08908	679	0
OTHER-ENERGY	K04480	680	0		OTHER-ENERGY	K03961	680	0		OTHER-ENERGY	K03955	680	0		OTHER-ENERGY	K03944	680	0		OTHER-ENERGY	K06019	680	0		OTHER-ENERGY	K08909	680	0
OTHER-ENERGY	K05298	681	0		OTHER-ENERGY	K03962	681	0		OTHER-ENERGY	K03956	681	0		OTHER-ENERGY	K03945	681	0		OTHER-ENERGY	K06914	681	0		OTHER-ENERGY	K08910	681	0
OTHER-ENERGY	K05299	682	0		OTHER-ENERGY	K03963	682	0		OTHER-ENERGY	K03957	682	0		OTHER-ENERGY	K03946	682	0		OTHER-ENERGY	K07072	682	0		OTHER-ENERGY	K08911	682	0
OTHER-ENERGY	K05299	683	0		OTHER-ENERGY	K03964	683	0		OTHER-ENERGY	K03958	683	0		OTHER-ENERGY	K03947	683	0		OTHER-ENERGY	K07144	683	0		OTHER-ENERGY	K08912	683	0
OTHER-ENERGY	K05380	684	0		OTHER-ENERGY	K03965	684	0		OTHER-ENERGY	K03959	684	0		OTHER-ENERGY	K03948	684	0		OTHER-ENERGY	K08265	684	0		OTHER-ENERGY	K08913	684	0
OTHER-ENERGY	K05907	685	0		OTHER-ENERGY	K03966	685	0		OTHER-ENERGY	K03960	685	0		OTHER-ENERGY	K03949	685	0		OTHER-ENERGY	K08353	685	0		OTHER-ENERGY	K08914	685	0
OTHER-ENERGY	K06019	686	0		OTHER-ENERGY	K03967	686	0		OTHER-ENERGY	K03961	686	0		OTHER-ENERGY	K03950	686	0		OTHER-ENERGY	K08901	686	0		OTHER-ENERGY	K08915	686	0
OTHER-ENERGY	K06914	687	0		OTHER-ENERGY	K03968	687	0		OTHER-ENERGY	K03962	687	0		OTHER-ENERGY	K03951	687	0		OTHER-ENERGY	K08905	687	0		OTHER-ENERGY	K08916	687	0
OTHER-ENERGY	K07072	688	0		OTHER-ENERGY	K05298	688	0		OTHER-ENERGY	K03963	688	0		OTHER-ENERGY	K03952	688	0		OTHER-ENERGY	K08907	688	0		OTHER-ENERGY	K08917	688	0
OTHER-ENERGY	K07144	689	0		OTHER-ENERGY	K05299	689	0		OTHER-ENERGY	K03964	689	0		OTHER-ENERGY	K03953	689	0		OTHER-ENERGY	K08908	689	0		OTHER-ENERGY	K09733	689	0
OTHER-ENERGY	K08265	690	0		OTHER-ENERGY	K05299	690	0		OTHER-ENERGY	K03965	690	0		OTHER-ENERGY	K03954	690	0		OTHER-ENERGY	K08909	690	0		OTHER-ENERGY	K10150	690	0
OTHER-ENERGY	K08353	691	0		OTHER-ENERGY	K05380	691	0		OTHER-ENERGY	K03966	691	0		OTHER-ENERGY	K03955	691	0		OTHER-ENERGY	K08910	691	0		OTHER-ENERGY	K10534	691	0
OTHER-ENERGY	K08901	692	0		OTHER-ENERGY	K05907	692	0		OTHER-ENERGY	K03967	692	0		OTHER-ENERGY	K03956	692	0		OTHER-ENERGY	K08911	692	0		OTHER-ENERGY	K10535	692	0
OTHER-ENERGY	K08905	693	0		OTHER-ENERGY	K06914	693	0		OTHER-ENERGY	K03968	693	0		OTHER-ENERGY	K03957	693	0		OTHER-ENERGY	K08912	693	0		OTHER-ENERGY	K10714	693	0
OTHER-ENERGY	K08907	694	0		OTHER-ENERGY	K07072	694	0		OTHER-ENERGY	K05298	694	0		OTHER-ENERGY	K03958	694	0		OTHER-ENERGY	K08913	694	0		OTHER-ENERGY	K10944	694	0
OTHER-ENERGY	K08908	695	0		OTHER-ENERGY	K07144	695	0		OTHER-ENERGY	K05299	695	0		OTHER-ENERGY	K03959	695	0		OTHER-ENERGY	K08914	695	0		OTHER-ENERGY	K10944	695	0
OTHER-ENERGY	K08909	696	0		OTHER-ENERGY	K08265	696	0		OTHER-ENERGY	K05299	696	0		OTHER-ENERGY	K03960	696	0		OTHER-ENERGY	K08915	696	0		OTHER-ENERGY	K10946	696	0
OTHER-ENERGY	K08910	697	0		OTHER-ENERGY	K08353	697	0		OTHER-ENERGY	K05380	697	0		OTHER-ENERGY	K03961	697	0		OTHER-ENERGY	K08916	697	0		OTHER-ENERGY	K10946	697	0
OTHER-ENERGY	K08911	698	0		OTHER-ENERGY	K08901	698	0		OTHER-ENERGY	K05907	698	0		OTHER-ENERGY	K03962	698	0		OTHER-ENERGY	K08917	698	0		OTHER-ENERGY	K10977	698	0
OTHER-ENERGY	K08912	699	0		OTHER-ENERGY	K08905	699	0		OTHER-ENERGY	K06914	699	0		OTHER-ENERGY	K03963	699	0		OTHER-ENERGY	K09733	699	0		OTHER-ENERGY	K10978	699	0
OTHER-ENERGY	K08913	700	0		OTHER-ENERGY	K08907	700	0		OTHER-ENERGY	K07072	700	0		OTHER-ENERGY	K03964	700	0		OTHER-ENERGY	K10150	700	0		OTHER-ENERGY	K11181	700	0
OTHER-ENERGY	K08914	701	0		OTHER-ENERGY	K08908	701	0		OTHER-ENERGY	K08265	701	0		OTHER-ENERGY	K03965	701	0		OTHER-ENERGY	K10534	701	0		OTHER-ENERGY	K11214	701	0
OTHER-ENERGY	K08915	702	0		OTHER-ENERGY	K08909	702	0		OTHER-ENERGY	K08353	702	0		OTHER-ENERGY	K03966	702	0		OTHER-ENERGY	K10535	702	0		OTHER-ENERGY	K11260	702	0
OTHER-ENERGY	K08916	703	0		OTHER-ENERGY	K08910	703	0		OTHER-ENERGY	K08901	703	0		OTHER-ENERGY	K03967	703	0		OTHER-ENERGY	K10714	703	0		OTHER-ENERGY	K11261	703	0
OTHER-ENERGY	K08917	704	0		OTHER-ENERGY	K08911	704	0		OTHER-ENERGY	K08905	704	0		OTHER-ENERGY	K03968	704	0		OTHER-ENERGY	K10977	704	0		OTHER-ENERGY	K11351	704	0
OTHER-ENERGY	K09733	705	0		OTHER-ENERGY	K08912	705	0		OTHER-ENERGY	K08907	705	0		OTHER-ENERGY	K05298	705	0		OTHER-ENERGY	K11214	705	0		OTHER-ENERGY	K11352	705	0
OTHER-ENERGY	K10150	706	0		OTHER-ENERGY	K08913	706	0		OTHER-ENERGY	K08908	706	0		OTHER-ENERGY	K05907	706	0		OTHER-ENERGY	K11260	706	0		OTHER-ENERGY	K11353	706	0
OTHER-ENERGY	K10534	707	0		OTHER-ENERGY	K08914	707	0		OTHER-ENERGY	K08909	707	0		OTHER-ENERGY	K07072	707	0		OTHER-ENERGY	K11261	707	0		OTHER-ENERGY	K11725	707	0
OTHER-ENERGY	K10535	708	0		OTHER-ENERGY	K08915	708	0		OTHER-ENERGY	K08910	708	0		OTHER-ENERGY	K08265	708	0		OTHER-ENERGY	K11351	708	0		OTHER-ENERGY	K11726	708	0
OTHER-ENERGY	K10714	709	0		OTHER-ENERGY	K08916	709	0		OTHER-ENERGY	K08911	709	0		OTHER-ENERGY	K08353	709	0		OTHER-ENERGY	K11352	709	0		OTHER-ENERGY	K11780	709	0
OTHER-ENERGY	K10977	710	0		OTHER-ENERGY	K08917	710	0		OTHER-ENERGY	K08912	710	0		OTHER-ENERGY	K08901	710	0		OTHER-ENERGY	K11353	710	0		OTHER-ENERGY	K13034	710	0
OTHER-ENERGY	K11214	711	0		OTHER-ENERGY	K09733	711	0		OTHER-ENERGY	K08913	711	0		OTHER-ENERGY	K08905	711	0		OTHER-ENERGY	K11725	711	0		OTHER-ENERGY	K13380	711	0
OTHER-ENERGY	K11260	712	0		OTHER-ENERGY	K10150	712	0		OTHER-ENERGY	K08914	712	0		OTHER-ENERGY	K08907	712	0		OTHER-ENERGY	K11726	712	0		OTHER-ENERGY	K13811	712	0
OTHER-ENERGY	K11261	713	0		OTHER-ENERGY	K10534	713	0		OTHER-ENERGY	K08915	713	0		OTHER-ENERGY	K08908	713	0		OTHER-ENERGY	K11780	713	0		OTHER-ENERGY	K13812	713	0
OTHER-ENERGY	K11351	714	0		OTHER-ENERGY	K10714	714	0		OTHER-ENERGY	K08916	714	0		OTHER-ENERGY	K08909	714	0		OTHER-ENERGY	K13034	714	0		OTHER-ENERGY	K13831	714	0
OTHER-ENERGY	K11352	715	0		OTHER-ENERGY	K10977	715	0		OTHER-ENERGY	K08917	715	0		OTHER-ENERGY	K08910	715	0		OTHER-ENERGY	K13380	715	0		OTHER-ENERGY	K13942	715	0
OTHER-ENERGY	K11353	716	0		OTHER-ENERGY	K11214	716	0		OTHER-ENERGY	K10150	716	0		OTHER-ENERGY	K08911	716	0		OTHER-ENERGY	K13811	716	0		OTHER-ENERGY	K14028	716	0
OTHER-ENERGY	K11725	717	0		OTHER-ENERGY	K11260	717	0		OTHER-ENERGY	K10534	717	0		OTHER-ENERGY	K08912	717	0		OTHER-ENERGY	K13812	717	0		OTHER-ENERGY	K14029	717	0
OTHER-ENERGY	K11726	718	0		OTHER-ENERGY	K11261	718	0		OTHER-ENERGY	K10535	718	0		OTHER-ENERGY	K08913	718	0		OTHER-ENERGY	K13831	718	0		OTHER-ENERGY	K14080	718	0
OTHER-ENERGY	K13034	719	0		OTHER-ENERGY	K11351	719	0		OTHER-ENERGY	K10977	719	0		OTHER-ENERGY	K08914	719	0		OTHER-ENERGY	K13942	719	0		OTHER-ENERGY	K14081	719	0
OTHER-ENERGY	K13380	720	0		OTHER-ENERGY	K11352	720	0		OTHER-ENERGY	K11214	720	0		OTHER-ENERGY	K08915	720	0		OTHER-ENERGY	K14028	720	0		OTHER-ENERGY	K14082	720	0
OTHER-ENERGY	K13811	721	0		OTHER-ENERGY	K11353	721	0		OTHER-ENERGY	K11261	721	0		OTHER-ENERGY	K08916	721	0		OTHER-ENERGY	K14029	721	0		OTHER-ENERGY	K14084	721	0
OTHER-ENERGY	K13812	722	0		OTHER-ENERGY	K11725	722	0		OTHER-ENERGY	K11351	722	0		OTHER-ENERGY	K08917	722	0		OTHER-ENERGY	K14080	722	0		OTHER-ENERGY	K14138	722	0
OTHER-ENERGY	K13831	723	0		OTHER-ENERGY	K11726	723	0		OTHER-ENERGY	K11352	723	0		OTHER-ENERGY	K10150	723	0		OTHER-ENERGY	K14081	723	0		OTHER-ENERGY	K14172	723	0
OTHER-ENERGY	K13942	724	0		OTHER-ENERGY	K13034	724	0		OTHER-ENERGY	K11353	724	0		OTHER-ENERGY	K10534	724	0		OTHER-ENERGY	K14082	724	0		OTHER-ENERGY	K14272	724	0
OTHER-ENERGY	K14028	725	0		OTHER-ENERGY	K13380	725	0		OTHER-ENERGY	K11725	725	0		OTHER-ENERGY	K10977	725	0		OTHER-ENERGY	K14084	725	0		OTHER-ENERGY	K14332	725	0
OTHER-ENERGY	K14029	726	0		OTHER-ENERGY	K13811	726	0		OTHER-ENERGY	K11726	726	0		OTHER-ENERGY	K11214	726	0		OTHER-ENERGY	K14138	726	0		OTHER-ENERGY	K14454	726	0
OTHER-ENERGY	K14080	727	0		OTHER-ENERGY	K13812	727	0		OTHER-ENERGY	K13034	727	0		OTHER-ENERGY	K11351	727	0		OTHER-ENERGY	K14172	727	0		OTHER-ENERGY	K14455	727	0
OTHER-ENERGY	K14082	728	0		OTHER-ENERGY	K13831	728	0		OTHER-ENERGY	K13380	728	0		OTHER-ENERGY	K11352	728	0		OTHER-ENERGY	K14272	728	0		OTHER-ENERGY	K14465	728	0
OTHER-ENERGY	K14084	729	0		OTHER-ENERGY	K13942	729	0		OTHER-ENERGY	K13811	729	0		OTHER-ENERGY	K11353	729	0		OTHER-ENERGY	K14332	729	0		OTHER-ENERGY	K14466	729	0
OTHER-ENERGY	K14172	730	0		OTHER-ENERGY	K14028	730	0		OTHER-ENERGY	K13812	730	0		OTHER-ENERGY	K11725	730	0		OTHER-ENERGY	K14454	730	0		OTHER-ENERGY	K14467	730	0
OTHER-ENERGY	K14272	731	0		OTHER-ENERGY	K14029	731	0		OTHER-ENERGY	K13831	731	0		OTHER-ENERGY	K11726	731	0		OTHER-ENERGY	K14455	731	0		OTHER-ENERGY	K14468	731	0
OTHER-ENERGY	K14332	732	0		OTHER-ENERGY	K14080	732	0		OTHER-ENERGY	K13942	732	0		OTHER-ENERGY	K13034	732	0		OTHER-ENERGY	K14465	732	0		OTHER-ENERGY	K14469	732	0
OTHER-ENERGY	K14454	733	0		OTHER-ENERGY	K14082	733	0		OTHER-ENERGY	K14028	733	0		OTHER-ENERGY	K13380	733	0		OTHER-ENERGY	K14466	733	0		OTHER-ENERGY	K14471	733	0
OTHER-ENERGY	K14455	734	0		OTHER-ENERGY	K14084	734	0		OTHER-ENERGY	K14029	734	0		OTHER-ENERGY	K13811	734	0		OTHER-ENERGY	K14467	734	0		OTHER-ENERGY	K14472	734	0
OTHER-ENERGY	K14465	735	0		OTHER-ENERGY	K14172	735	0		OTHER-ENERGY	K14084	735	0		OTHER-ENERGY	K13831	735	0		OTHER-ENERGY	K14468	735	0		OTHER-ENERGY	K14940	735	0
OTHER-ENERGY	K14466	736	0		OTHER-ENERGY	K14272	736	0		OTHER-ENERGY	K14172	736	0		OTHER-ENERGY	K13942	736	0		OTHER-ENERGY	K14469	736	0		OTHER-ENERGY	K15016	736	0
OTHER-ENERGY	K14467	737	0		OTHER-ENERGY	K14332	737	0		OTHER-ENERGY	K14272	737	0		OTHER-ENERGY	K14028	737	0		OTHER-ENERGY	K14471	737	0		OTHER-ENERGY	K15017	737	0
OTHER-ENERGY	K14468	738	0		OTHER-ENERGY	K14454	738	0		OTHER-ENERGY	K14332	738	0		OTHER-ENERGY	K14029	738	0		OTHER-ENERGY	K14472	738	0		OTHER-ENERGY	K15018	738	0
OTHER-ENERGY	K14469	739	0		OTHER-ENERGY	K14455	739	0		OTHER-ENERGY	K14454	739	0		OTHER-ENERGY	K14172	739	0		OTHER-ENERGY	K15016	739	0		OTHER-ENERGY	K15022	739	0
OTHER-ENERGY	K14471	740	0		OTHER-ENERGY	K14465	740	0		OTHER-ENERGY	K14455	740	0		OTHER-ENERGY	K14272	740	0		OTHER-ENERGY	K15017	740	0		OTHER-ENERGY	K15022	740	0
OTHER-ENERGY	K14472	741	0		OTHER-ENERGY	K14466	741	0		OTHER-ENERGY	K14465	741	0		OTHER-ENERGY	K14332	741	0		OTHER-ENERGY	K15018	741	0		OTHER-ENERGY	K15036	741	0
OTHER-ENERGY	K15016	742	0		OTHER-ENERGY	K14467	742	0		OTHER-ENERGY	K14466	742	0		OTHER-ENERGY	K14454	742	0		OTHER-ENERGY	K15036	742	0		OTHER-ENERGY	K15037	742	0
OTHER-ENERGY	K15017	743	0		OTHER-ENERGY	K14468	743	0		OTHER-ENERGY	K14467	743	0		OTHER-ENERGY	K14455	743	0		OTHER-ENERGY	K15037	743	0		OTHER-ENERGY	K15038	743	0
OTHER-ENERGY	K15018	744	0		OTHER-ENERGY	K14469	744	0		OTHER-ENERGY	K14468	744	0		OTHER-ENERGY	K14465	744	0		OTHER-ENERGY	K15038	744	0		OTHER-ENERGY	K15039	744	0
OTHER-ENERGY	K15036	745	0		OTHER-ENERGY	K14471	745	0		OTHER-ENERGY	K14469	745	0		OTHER-ENERGY	K14466	745	0		OTHER-ENERGY	K15039	745	0		OTHER-ENERGY	K15052	745	0
OTHER-ENERGY	K15037	746	0		OTHER-ENERGY	K14472	746	0		OTHER-ENERGY	K14471	746	0		OTHER-ENERGY	K14467	746	0		OTHER-ENERGY	K15052	746	0		OTHER-ENERGY	K15228	746	0
OTHER-ENERGY	K15038	747	0		OTHER-ENERGY	K15016	747	0		OTHER-ENERGY	K14472	747	0		OTHER-ENERGY	K14468	747	0		OTHER-ENERGY	K15228	747	0		OTHER-ENERGY	K15229	747	0
OTHER-ENERGY	K15039	748	0		OTHER-ENERGY	K15017	748	0		OTHER-ENERGY	K15016	748	0		OTHER-ENERGY	K14469	748	0		OTHER-ENERGY	K15229	748	0		OTHER-ENERGY	K15232	748	0
OTHER-ENERGY	K15052	749	0		OTHER-ENERGY	K15018	749	0		OTHER-ENERGY	K15017	749	0		OTHER-ENERGY	K14471	749	0		OTHER-ENERGY	K15232	749	0		OTHER-ENERGY	K15233	749	0
OTHER-ENERGY	K15228	750	0		OTHER-ENERGY	K15036	750	0		OTHER-ENERGY	K15018	750	0		OTHER-ENERGY	K14472	750	0		OTHER-ENERGY	K15233	750	0		OTHER-ENERGY	K15234	750	0
OTHER-ENERGY	K15229	751	0		OTHER-ENERGY	K15037	751	0		OTHER-ENERGY	K15036	751	0		OTHER-ENERGY	K15016	751	0		OTHER-ENERGY	K15234	751	0		OTHER-ENERGY	K15579	751	0
OTHER-ENERGY	K15232	752	0		OTHER-ENERGY	K15038	752	0		OTHER-ENERGY	K15037	752	0		OTHER-ENERGY	K15017	752	0		OTHER-ENERGY	K15579	752	0		OTHER-ENERGY	K15759	752	0
OTHER-ENERGY	K15233	753	0		OTHER-ENERGY	K15039	753	0		OTHER-ENERGY	K15038	753	0		OTHER-ENERGY	K15018	753	0		OTHER-ENERGY	K15759	753	0		OTHER-ENERGY	K15762	753	0
OTHER-ENERGY	K15234	754	0		OTHER-ENERGY	K15052	754	0		OTHER-ENERGY	K15039	754	0		OTHER-ENERGY	K15036	754	0		OTHER-ENERGY	K15762	754	0		OTHER-ENERGY	K15863	754	0
OTHER-ENERGY	K15579	755	0		OTHER-ENERGY	K15232	755	0		OTHER-ENERGY	K15052	755	0		OTHER-ENERGY	K15037	755	0		OTHER-ENERGY	K15863	755	0		OTHER-ENERGY	K15876	755	0
OTHER-ENERGY	K15759	756	0		OTHER-ENERGY	K15233	756	0		OTHER-ENERGY	K15232	756	0		OTHER-ENERGY	K15038	756	0		OTHER-ENERGY	K15877	756	0		OTHER-ENERGY	K15877	756	0
OTHER-ENERGY	K15762	757	0		OTHER-ENERGY	K15234	757	0		OTHER-ENERGY	K15233	757	0		OTHER-ENERGY	K15039	757	0		OTHER-ENERGY	K16157	757	0		OTHER-ENERGY	K16157	757	0
OTHER-ENERGY	K15863	758	0		OTHER-ENERGY	K15759	758	0		OTHER-ENERGY	K15234	758	0		OTHER-ENERGY	K15052	758	0		OTHER-ENERGY	K16158	758	0		OTHER-ENERGY	K16158	758	0
OTHER-ENERGY	K15877	759	0		OTHER-ENERGY	K15762	759	0		OTHER-ENERGY	K15579	759	0		OTHER-ENERGY	K15232	759	0		OTHER-ENERGY	K16159	759	0		OTHER-ENERGY	K16159	759	0
OTHER-ENERGY	K16157	760	0		OTHER-ENERGY	K15863	760	0		OTHER-ENERGY	K15759	760	0		OTHER-ENERGY	K15233	760	0		OTHER-ENERGY	K16160	760	0		OTHER-ENERGY	K16160	760	0
OTHER-ENERGY	K16158	761	0		OTHER-ENERGY	K15877	761	0		OTHER-ENERGY	K15762	761	0		OTHER-ENERGY	K15234	761	0		OTHER-ENERGY	K16161	761	0		OTHER-ENERGY	K16161	761	0
OTHER-ENERGY	K16159	762	0		OTHER-ENERGY	K16157	762	0		OTHER-ENERGY	K15863	762	0		OTHER-ENERGY	K15579	762	0		OTHER-ENERGY	K16162	762	0		OTHER-ENERGY	K16162	762	0
OTHER-ENERGY	K16160	763	0		OTHER-ENERGY	K16158	763	0		OTHER-ENERGY	K15877	763	0		OTHER-ENERGY	K15759	763	0		OTHER-ENERGY	K16176	763	0		OTHER-ENERGY	K16176	763	0
OTHER-ENERGY	K16161	764	0		OTHER-ENERGY	K16159	764	0		OTHER-ENERGY	K16157	764	0		OTHER-ENERGY	K15762	764	0		OTHER-ENERGY	K16177	764	0		OTHER-ENERGY	K16177	764	0
OTHER-ENERGY	K16162	765	0		OTHER-ENERGY	K16160	765	0		OTHER-ENERGY	K16158	765	0		OTHER-ENERGY	K15863	765	0		OTHER-ENERGY	K16178	765	0		OTHER-ENERGY	K16178	765	0
OTHER-ENERGY	K16176	766	0		OTHER-ENERGY	K16161	766	0		OTHER-ENERGY	K16159	766	0		OTHER-ENERGY	K15877	766	0		OTHER-ENERGY	K16179	766	0		OTHER-ENERGY	K16179	766	0
OTHER-ENERGY	K16177	767	0		OTHER-ENERGY	K16162	767	0		OTHER-ENERGY	K16160	767	0		OTHER-ENERGY	K16157	767	0		OTHER-ENERGY	K16254	767	0		OTHER-ENERGY	K16254	767	0
OTHER-ENERGY	K16179	768	0		OTHER-ENERGY	K16177	768	0		OTHER-ENERGY	K16161	768	0		OTHER-ENERGY	K16158	768	0		OTHER-ENERGY	K16255	768	0		OTHER-ENERGY	K16255	768	0
OTHER-ENERGY	K16254	769	0		OTHER-ENERGY	K16179	769	0		OTHER-ENERGY	K16162	769	0		OTHER-ENERGY	K16159	769	0		OTHER-ENERGY	K16305	769	0		OTHER-ENERGY	K16305	769	0
OTHER-ENERGY	K16255	770	0		OTHER-ENERGY	K16255	770	0		OTHER-ENERGY	K16255	770	0		OTHER-ENERGY	K16160	770	0		OTHER-ENERGY	K16306	770	0		OTHER-ENERGY	K16306	770	0
OTHER-ENERGY	K16305	771	0		OTHER-ENERGY	K16305	771	0		OTHER-ENERGY	K16305	771	0		OTHER-ENERGY	K16161	771	0		OTHER-ENERGY	K16793	771	0		OTHER-ENERGY	K16793	771	0
OTHER-ENERGY	K16306	772	0		OTHER-ENERGY	K16306	772	0		OTHER-ENERGY	K16306	772	0		OTHER-ENERGY	K16162	772	0		OTHER-ENERGY	K16936	772	0		OTHER-ENERGY	K16936	772	0
OTHER-ENERGY	K16936	773	0		OTHER-ENERGY	K16936	773	0		OTHER-ENERGY	K16936	773	0		OTHER-ENERGY	K16306	773	0		OTHER-ENERGY	K16950	773	0		OTHER-ENERGY	K16950	773	0
OTHER-ENERGY	K16950	774	0		OTHER-ENERGY	K16950	774	0		OTHER-ENERGY	K16950	774	0		OTHER-ENERGY	K16936	774	0		OTHER-ENERGY	K16951	774	0		OTHER-ENERGY	K16951	774	0
OTHER-ENERGY	K16951	775	0		OTHER-ENERGY	K16951	775	0		OTHER-ENERGY	K16951	775	0		OTHER-ENERGY	K16950	775	0		OTHER-ENERGY	K16952	775	0		OTHER-ENERGY	K16952	775	0
OTHER-ENERGY	K16952	776	0		OTHER-ENERGY	K16952	776	0		OTHER-ENERGY	K16952	776	0		OTHER-ENERGY	K16951	776	0		OTHER-ENERGY	K16954	776	0		OTHER-ENERGY	K16954	776	0
OTHER-ENERGY	K16954	777	0		OTHER-ENERGY	K16954	777	0		OTHER-ENERGY	K16954	777	0		OTHER-ENERGY	K16952	777	0		OTHER-ENERGY	K16955	777	0		OTHER-ENERGY	K16955	777	0
OTHER-ENERGY	K16955	778	0		OTHER-ENERGY	K16955	778	0		OTHER-ENERGY	K16955	778	0		OTHER-ENERGY	K16954	778	0		OTHER-ENERGY	K16964	778	0		OTHER-ENERGY	K16964	778	0
OTHER-ENERGY	K16964	779	0		OTHER-ENERGY	K16964	779	0		OTHER-ENERGY	K16964	779	0		OTHER-ENERGY	K16955	779	0		OTHER-ENERGY	K16965	779	0		OTHER-ENERGY	K16965	779	0
OTHER-ENERGY	K16965	780	0		OTHER-ENERGY	K16965	780	0		OTHER-ENERGY	K16965	780	0		OTHER-ENERGY	K16964	780	0		OTHER-ENERGY	K16966	780	0		OTHER-ENERGY	K16966	780	0
OTHER-ENERGY	K16966	781	0		OTHER-ENERGY	K16966	781	0		OTHER-ENERGY	K16966	781	0		OTHER-ENERGY	K16965	781	0		OTHER-ENERGY	K16967	781	0		OTHER-ENERGY	K16967	781	0
OTHER-ENERGY	K16967	782	0		OTHER-ENERGY	K16967	782	0		OTHER-ENERGY	K16967	782	0		OTHER-ENERGY	K16966	782	0		OTHER-ENERGY	K16969	782	0		OTHER-ENERGY	K16969	782	0
OTHER-ENERGY	K16969	783	0		OTHER-ENERGY	K16969	783	0		OTHER-ENERGY	K16969	783	0		OTHER-ENERGY	K16967	783	0		OTHER-ENERGY	K17066	783	0		OTHER-ENERGY	K17066	783	0
OTHER-ENERGY	K17066	784	0		OTHER-ENERGY	K17066	784	0		OTHER-ENERGY	K17066	784	0		OTHER-ENERGY	K17066	784	0		OTHER-ENERGY	K17067	784	0		OTHER-ENERGY	K17067	784	0
OTHER-ENERGY	K17067	785	0		OTHER-ENERGY	K17067	785	0		OTHER-ENERGY	K17067	785	0		OTHER-ENERGY	K17067	785	0		OTHER-ENERGY	K17068	785	0		OTHER-ENERGY	K17068	785	0
OTHER-ENERGY	K17068	786	0		OTHER-ENERGY	K17068	786	0		OTHER-ENERGY	K17068	786	0		OTHER-ENERGY	K17068	786	0		OTHER-ENERGY	K17100	786	0		OTHER-ENERGY	K17100	786	0
OTHER-ENERGY	K17100	787	0		OTHER-ENERGY	K17100	787	0		OTHER-ENERGY	K17100	787	0		OTHER-ENERGY	K17100	787	0		OTHER-ENERGY	K17217	787	0		OTHER-ENERGY	K17217	787	0
OTHER-ENERGY	K17219	788	0		OTHER-ENERGY	K17219	788	0		OTHER-ENERGY	K17219	788	0		OTHER-ENERGY	K17219	788	0		OTHER-ENERGY	K17219	788	0		OTHER-ENERGY	K17219	788	0
OTHER-ENERGY	K17220	789	0		OTHER-ENERGY	K17220	789	0		OTHER-ENERGY	K17220	789	0		OTHER-ENERGY	K17220	789	0		OTHER-ENERGY	K17220	789	0		OTHER-ENERGY	K17220	789	0
OTHER-ENERGY	K17221	790	0		OTHER-ENERGY	K17221	790	0		OTHER-ENERGY	K17221	790	0		OTHER-ENERGY	K17221	790	0		OTHER-ENERGY	K17221	790	0		OTHER-ENERGY	K17221	790	0

## Sheet: SourceData_Figure4
SULFATE		M382 (O)			SULFATE		M382 (N)
24h	0.11	0.13	0.15		24h	0.11	0.13	0.15
48h	0.22	0.22	0.21		48h	0.18	0.18	0.16
72h	0.31	0.35	0.36		72h	0.23	0.22	0.29
OD(O)		M382 (O)			OD		M382 (N)
24h	0.05	0.04	0.04		24h	0.03	0.03	0.04
48h	0.14	0.14	0.13		48h	0.12	0.12	0.13
72h	0.18	0.18	0.17		72h	0.14	0.13	0.15
SULFATE		M382-ΔsoxX (O)			SULFATE		M382-ΔsoxX (N)
24h	0.11	0.15	0.17		24h	0.11	0.1	0.14
48h	0.16	0.18	0.1		48h	0.13	0.17	0.19
72h	0.19	0.13	0.17		72h	0.14	0.2	0.13
OD		M382-ΔsoxX (O)			OD		M382-ΔsoxX (N)
24h	0.04	0.05	0.05		24h	0.04	0.04	0.04
48h	0.16	0.16	0.15		48h	0.15	0.15	0.15
72h	0.18	0.18	0.19		72h	0.18	0.18	0.18
SULFATE		M382-ΔsoxA (O)			SULFATE		M382-ΔsoxA (N)
24h	0.1	0.14	0.15		24h	0.15	0.16	0.1
48h	0.13	0.17	0.1		48h	0.14	0.18	0.16
72h	0.19	0.17	0.15		72h	0.18	0.13	0.11
OD		M382-ΔsoxA (O)			OD		M382-ΔsoxA (N)
24h	0.05	0.06	0.07		24h	0.04	0.05	0.05
48h	0.16	0.15	0.16		48h	0.14	0.15	0.15
72h	0.19	0.19	0.19		72h	0.18	0.18	0.18

## Sheet: SourceData_Figure5
Transcriptome													Proteome
KEGG	Con1	Con2	Con3	Thio1	Thio2	Thio3							KEGG	LFQ intensity Con1	LFQ intensity Con2	LFQ intensity Con3	LFQ intensity Con4	LFQ intensity Thio1	LFQ intensity Thio2	LFQ intensity Thio3	LFQ intensity Thio4
K17223 soxX; L-cysteine S-thiosulfotransferase [EC:2.8.5.2]	0.318073	0.292403	0.297557	1.75509	1.56164	1.41422							K17223 soxX; L-cysteine S-thiosulfotransferase [EC:2.8.5.2]	43278	58056	50896	34095	371470	192000	243390	309890
K17226 soxY; sulfur-oxidizing protein SoxY	0.606788	0.637249	0.555742	2.67756	2.24722	2.11667							K17226 soxY; sulfur-oxidizing protein SoxY	329480	399060	170560	240110	851730	592670	731820	555760
K17227 soxZ; sulfur-oxidizing protein SoxZ	0.621702	0.737472	0.611198	2.36285	2.19616	2.21936							K17227 soxZ; sulfur-oxidizing protein SoxZ	186080	218810	170070	226330	787670	755400	739490	682620
K17222 soxA; L-cysteine S-thiosulfotransferase [EC:2.8.5.2]	0.553333	0.570067	0.572256	2.30767	1.46139	1.46924							K17222 soxA; L-cysteine S-thiosulfotransferase [EC:2.8.5.2]	190050	191090	241890	189640	1199300	1384000	1155400	1170300
K17224 soxB; S-sulfosulfanyl-L-cysteine sulfohydrolase [EC:3.1.6.20]	0.0881421	0.0714061	0.0641344	0.420379	0.27929	0.328522							K17224 soxB; S-sulfosulfanyl-L-cysteine sulfohydrolase [EC:3.1.6.20]	128800	119900	187970	147910	1500900	1538900	1515200	1359100
K17225 soxC; sulfane dehydrogenase subunit SoxC	0.0268203	0.0337783	0.0241908	0.422799	0.317515	0.476653							K17225 soxC; sulfane dehydrogenase subunit SoxC	61100	155280	100900	71992	1717300	1865500	2255600	1939600
K22622 soxD; S-disulfanyl-L-cysteine oxidoreductase SoxD	0.128932	0.172818	0.133701	0.373445	0.236127	0.28609							K22622 soxD; S-disulfanyl-L-cysteine oxidoreductase SoxD	7860.7	3498.1	8674.9	8739.4	445380	326320	565260	531550
KEGG	Con1	Con2	Con3	Thio1	Thio2	Thio3							KEGG	LFQ intensity Con1	LFQ intensity Con2	LFQ intensity Con3	LFQ intensity Con4	LFQ intensity Thio1	LFQ intensity Thio2	LFQ intensity Thio3	LFQ intensity Thio4
K02574 napH; ferredoxin-type protein NapH	0.0366455	0.0242745	0.0236474	0.0536091	0.0534849	0.0647676							K06196 ccdA; cytochrome c-type biogenesis protein		24857	15113	19819	88035	89419	96093
K03777 dld; D-lactate dehydrogenase (quinone) [EC:1.1.5.12]	0.67419	0.481812	0.506762	1.14703	1.50553	1.29577							K00101 ldh; Lactate dehydrogenase (cytochrome)	21114	14347	26012	47199	85454	125500	94453	79867
K06196 ccdA; cytochrome c-type biogenesis protein	0.0378743	0.0326149	0.0528807	0.103317	0.145046	0.142884							K00101 ldh; Lactate dehydrogenase (cytochrome)		3299.5	11708	11420	18799	15682	18588	23058
K07308 dmsC; anaerobic dimethyl sulfoxide reductase subunit C	0.0536325	0.0574211	0.0633541	0.283497	0.156918	0.164344							K00123 fdoG, fdhF, fdwA; formate dehydrogenase major subunit [EC:1.17.1.9]	509740	369180	923620	561460	1291600	1398700	1515000	1835800
													K00124 fdoH, fdsB; formate dehydrogenase iron-sulfur subunit	58101	56082	124870	76649	194350	220770	229210	273180
KEGG	Con1	Con2	Con3	Thio1	Thio2	Thio3							K00428 ccp; cytochrome c peroxidase [EC:1.11.1.5]	715790	312070	840170	747370	2123500	1579800	1940000	2487300
K11069 potD; spermidine/putrescine transport system substrate-binding protein	0.00456026	0.00735268	0	0.0111965	0.0119044	0.0207652							K02198 ccmF; cytochrome c-type biogenesis protein CcmF	20696		36575	31298	68272	106220	88780	52829
K11069 potD; spermidine/putrescine transport system substrate-binding protein	0.106744	0.118318	0.254281	0.320151	0.357473	0.286112							K02448 norD; nitric oxide reductase NorD protein	12751	10503	25878	11962	24783	29484	34228	38506
K07275 ompW; outer membrane protein	1.22885	1.33733	1.00453	3.61333	4.70052	2.36448
													KEGG	LFQ intensity Con1	LFQ intensity Con2	LFQ intensity Con3	LFQ intensity Con4	LFQ intensity Thio1	LFQ intensity Thio2	LFQ intensity Thio3	LFQ intensity Thio4
													K01991 wza, gfcE; polysaccharide biosynthesis/export protein	1726100	922290	1541400	1184700	3058900	3615000	4345500	3231200
													K01991 wza, gfcE; polysaccharide biosynthesis/export protein	4701000	4380400	6196800	4321900	12220000	13717000	14447000	10923000
													K02453 gspD; general secretion pathway protein D	722170	731720	875730	606760	1938800	3319500	3462200	2470500
													K02454 gspE; general secretion pathway protein E	213650	120840	275040	206860	641410	784360	674820	913590
													K02460 gspK; general secretion pathway protein K	34739	45759	57923	27023	98200	136280	167380	90119
													K02461 gspL; general secretion pathway protein L	296010	50344	47143	87656	641270	428470	431090	347390
													K02462 gspM; general secretion pathway protein M	136630	227910	177660	187440	401450	344050	413460	335700
													K07266 kpsC, lipA; capsular polysaccharide export protein	15729	7702.4	49618	13793	54175	109670	111310	117370
													K09689 kpsT; capsular polysaccharide transport system ATP-binding protein	183050	110580	271990	114120	326230	504100	445320	484000
													K09689 kpsT; capsular polysaccharide transport system ATP-binding protein	333590	46479	751300	254110	1051700	782810	875960	975960

## Sheet: SourceData_SuppleFig11
Surface		Vent
Biofilm	Free-Living	Biofilm	Free-Living
5841	1831	2609	689
6661	1809	2863	697
7540	1352	2546	745
12512	1062	913	731
14029	277	2211	705
12286	441	2915	679
11011	1260	1214	537
11399	1960	2263	585
11742	336	2808	520
6478	1422	1996	649
5318	262	2088	664
2773	1914	2118	602
7468	99	1310	630
6647	397	3034	609
8117	366	906	601
7547	1721	1385	573
5541	2550	686	602
6140	940	780	657
12595	675	720	673
29691	1758	18763	627
17548	348	13735	689
45025	1701	3176	776
12132	981	30398	748
10292	511	3141	680
5893	564	15579	694
4366	373	1601	713
10546	765	1626	685
9356	461	1646	576
10036	602		584
11053	793		530
8173	1147		729
7920	604		700
9573	1822
15038	32
3203	2322
3230	1547
3177	86
3046	2973
5798	333
5068	617
6408	109
4503	115
10832	1269
13176	60
12204	3702
10939	521
6304	972
6924	1119
6405	140
6922	626
7626	259
7474	278
5980	489
6353	217
6262	674
8759	677
9101	633
7358	504
6748	704
6131	1156
3082	552
3229	597
2343	675
5873	2153
2154	658
4993	434
1553	729
3625	567
4768	421
5163	743
6605	436
5798	517
6501	505
4153	1960
3122	1002
1120	753
1129	764
2691	813
8844	306
7059	643
9741	179
2541	820
9737	715
2814	470
3684	491
2494	494
3067	213
15945	486
19695	274
12149	583
23123	715
20397	756
15502	411
6628	600
3939	602
12534	448
2719	1991
2538	327
2588	564
2456	758
30431	550
20875	404
4748	277
60760	1868
33423	748
17846	772
4564	404
3594	393
3616	384
1897	295
3162	793
7367	553
4227	385
3551	2317
1907	1205
7445	565
8521	956
6717	755
7724	481
4836	980
6659	287
6981	380
27397	738
16735	551
	518
	655
	890
	417
	506
	795
	649
	1002
	677
	658
	330
	440
	617
	810
	239
	547
	668
	676
	744
	338
	610
	377
	392
	462
	735
	592
	498
	626
	822
	652
	449

## Sheet: SourceData_SuppleFig12
soxX	202009-MG	202011-MG	202101-MG	202103-MG	202105-MG	202107-MG
Roseovarius	20.2128	12.0805	8.24176	10.4478	6.87023	13.9896
Sulfitobacter	7.44681	14.094	9.89011	12.6866	16.0305	5.18135
Thalassospira	4.25532	8.05369	1.64835	2.98508	1.52672	3.62694
Roseobacter	2.12766	4.69799	3.84615	4.47761	3.81679	2.59067
Roseibium	2.12766	4.02684	2.74725	5.97015	2.29008	3.62694
Oricola	1.06383	3.3557	4.94505	1.49254	3.81679	5.18135
Octadecabacter	4.25532	3.3557	2.74725	2.23881	6.10687	1.03627
Salaquimonas	2.12766	2.01342	1.0989	2.98508	1.52672	3.62694
Labrenzia	2.12766	2.01342	1.64835	2.23881	2.29008	1.5544
Roseivivax	4.25532	2.01342	1.0989	1.49254	0	2.59067
Aestuarium	2.12766	3.3557	0	2.23881	3.05343	0
Salipiger	4.25532	1.34228	1.64835	0.746269	1.52672	0.518135
Actibacterium	2.12766	1.34228	2.1978	0.746269	2.29008	1.03627
Nitratireductor	2.12766	0.671141	1.0989	2.23881	1.52672	2.07254
Cognatishimia	1.06383	0.671141	1.0989	0.746269	1.52672	4.14508
Thalassococcus	1.06383	1.34228	0.549451	1.49254	1.52672	3.10881
Parasedimentitalea	1.06383	0.671141	2.74725	2.23881	1.52672	0.518135
Thiothrix	0	0	3.2967	2.98508	0.763359	0
Aquibium	0	0	1.64835	1.49254	2.29008	1.03627
Others	35.1064	34.2282	46.1539	35.8209	35.8779	43.5233
soxA	202009-MG	202011-MG	202101-MG	202103-MG	202105-MG	202107-MG
Sulfitobacter	12.3457	13.8554	6.81818	14.5985	17.7419	7.37327
Thalassospira	6.17284	6.62651	9.65909	8.0292	9.67742	10.5991
Labrenzia	7.40741	6.0241	4.54545	5.10949	8.06452	7.8341
Ruegeria	7.40741	7.83133	6.25	3.64963	5.64516	7.37327
Roseovarius	9.87654	6.0241	2.27273	1.45985	2.41935	3.22581
Roseobacter	2.46914	3.01205	3.97727	5.10949	3.22581	6.45161
Oceanicola	8.64198	3.61446	3.97727	2.18978	2.41935	3.22581
Octadecabacter	2.46914	3.01205	5.11364	2.91971	6.45161	0.460829
Phaeobacter	3.7037	4.81928	2.27273	3.64963	2.41935	0.460829
Roseibium	3.7037	1.20482	3.40909	0	4.83871	2.30415
Maribius	1.23457	5.42169	1.13636	0.729927	0	1.38249
Pacificitalea	4.93827	3.01205	1.13636	0.729927	0	0
Cognatishimia	0	1.20482	2.84091	1.45985	2.41935	1.84332
Pseudohalocynthiibacter	4.93827	0	0	2.18978	0.806452	0.921659
Breoghania	0	0	1.70454	3.64963	0	3.22581
Thiohalobacter	1.23457	0	2.84091	0.729927	0.806452	1.38249
Roseivivax	1.23457	2.40964	1.70454	0	0.806452	0
Nitratireductor	0	1.20482	1.13636	0.729927	0	2.76498
Celeribacter	1.23457	2.40964	0.568182	0	1.6129	0
Others	20.9877	28.3133	38.6364	43.0657	30.6452	39.1705

## Sheet: SourceData_SuppleFig13
napA	202009-MG	202011-MG	202101-MG	202103-MG	202105-MG	202107-MG
Vibrio	1.5625	0	0.546448	7.5	26.0163	5.69395
Shewanella	3.125	6.45161	5.46448	5	0.813008	4.98221
Coraliomargarita	15.625	1.6129	0	0	0.813008	4.27046
Photobacterium	0	1.6129	1.0929	5	8.94309	1.77936
Thauera	0	3.22581	0	12.5	0	0.355872
Colwellia	0	9.67742	3.27869	2.5	0	0
Aquimarina	4.6875	1.6129	3.82514	0	1.62602	2.84698
Quatrionicoccus	0	1.6129	0	12.5	0	0
Azoarcus	1.5625	1.6129	1.63934	5	0.813008	1.77936
Aliarcobacter	0	6.45161	0	5	0	0
Desulfosediminicola	3.125	0	3.82514	0	2.43902	0.711744
Ketobacter	3.125	0	1.0929	0	3.25203	2.13523
Roseovarius	1.5625	1.6129	4.37158	0	1.62602	0.355872
Rubripirellula	0	0	0.546448	0	2.43902	5.33808
Pseudomonas	0	1.6129	2.18579	0	2.43902	1.77936
Saccharophagus	4.6875	0	0.546448	0	1.62602	1.06762
Ruegeria	0	3.22581	2.18579	0	0.813008	1.42349
Parasedimentitalea	1.5625	1.6129	1.63934	0	1.62602	1.06762
Arcobacter	0	4.83871	0	2.5	0	0
Others	59.375	53.2258	67.7596	42.5	44.7154	64.4128
nirK	202009-MG	202011-MG	202101-MG	202103-MG	202105-MG	202107-MG
Sulfitobacter	0.995025	6.64207	5.98291	3.37079	7.44337	2.50965
Ilumatobacter	2.98508	2.58303	2.2792	6.74157	2.589	4.05405
Cyclobacterium	1.49254	0.738007	1.1396	0	1.2945	0.772201
Maribacter	4.47761	3.69004	3.4188	0	2.91262	2.50965
Dokdonia	0.995025	5.16605	3.7037	0	4.20712	0
Aggregatimonas	0	0.369004	5.12821	0	6.47249	0.772201
Phaeobacter	1.49254	2.21402	2.849	0	4.53074	1.5444
Roseovarius	3.9801	2.95203	1.1396	0	2.589	1.5444
Nitrosopumilus	1.99005	0	0.569801	4.49438	0.647249	3.0888
Chondrocystis	3.48259	2.58303	1.1396	1.12359	1.2945	1.1583
Roseobacter	1.49254	2.58303	1.1396	1.12359	2.589	1.35135
Winogradskyella	0.497512	1.84502	3.1339	0	2.26537	1.73745
Euzebya	0.995025	1.84502	0.569801	1.12359	0.970874	3.861
Flavivirga	0.995025	2.58303	2.5641	0	0.647249	0.965251
Euzebyella	0.995025	1.47602	2.849	0	1.61812	0.579151
Nonlabens	1.99005	1.10701	0.569801	0	2.91262	0.3861
Algibacter	0.995025	1.47602	1.7094	0	1.61812	0.3861
Gloeothece	2.98508	0.738007	0.569801	0	0.647249	0.772201
Hymenobacter	1.99005	0.738007	0.2849	1.12359	0.323625	1.1583
Others	65.1741	58.6716	59.2592	80.8989	52.4272	70.8494

## Sheet: SourceData_SuppleFig15
soxX	202009	202011	202101	202103	202105	202107
Roseobacter	2.92683	15.7407	5.55556	16.6667	15	0
Roseovarius	3.41463	9.72222	10.3175	7.14286	5	20
Sulfitobacter	15.122	0	14.2857	0	20	4
Labrenzia	4.39024	9.72222	1.5873	12.6984	0	4
Roseibium	1.95122	0	3.96825	0	5	8
Nitratireductor	0.487805	2.77778	0	3.1746	5	4
Arcobacter	5.36585	1.85185	0	2.38095	5	0
Confluentimicrobium	0	7.87037	0	3.1746	0	0
Oricola	0	0	1.5873	0	5	4
Salaquimonas	0	0	2.38095	0	0	8
Octadecabacter	0.487805	5.55556	1.5873	1.5873	0	0
Thalassospira	1.95122	0	3.1746	0	0	4
Aestuarium	0	0	3.96825	0	5	0
Planktomarina	0.97561	4.62963	0	3.1746	0	0
Mesorhizobium	0.487805	2.77778	0	4.7619	0	0
Thiothrix	0.487805	0	2.38095	0	5	0
Loktanella	7.80488	0	0	0	0	0
Parasedimentitalea	0	0	2.38095	0	5	0
Others	54.1463	39.3519	46.8254	45.2381	25	44
soxA	202009	202011	202101	202103	202105	202107
Sulfitobacter	13.5135	0	15.493	8.4507	21.0526	8.33333
Phaeobacter	1.35135	17.7083	1.40845	1.40845	10.5263	0
Labrenzia	1.01351	4.51389	12.6761	2.8169	5.26316	4.16667
Thalassospira	1.01351	0	5.6338	2.8169	5.26316	12.5
Octadecabacter	0.675676	2.43056	5.6338	2.8169	5.26316	8.33333
Roseobacter	2.36486	12.1528	4.22535	2.8169	0	0
Roseovarius	4.39189	1.73611	0	5.6338	0	4.16667
Arcobacter	10.473	2.08333	1.40845	1.40845	0	0
Ruegeria	3.04054	3.81944	7.04225	1.40845	0	0
Oceanicola	0.675676	0	1.40845	0	10.5263	0
Nitratireductor	0	1.38889	1.40845	1.40845	0	8.33333
Loktanella	7.77027	0	0	2.8169	0	0
Planktomarina	0.337838	2.43056	1.40845	1.40845	0	4.16667
Marinovum	2.7027	4.16667	0	2.8169	0	0
Roseibium	0.675676	0	0	8.4507	0	0
Stappia	0.675676	0	1.40845	5.6338	0	0
Celeribacter	0	6.25	0	0	0	0
Leisingera	0.675676	3.81944	1.40845	0	0	0
Others	48.6487	37.5	39.4366	47.8873	42.1053	50

## Sheet: SourceData_SuppleFig16
napA	202009	202011	202101	202103	202105	202107
Vibrio	4.51977	15.1899	5	2.04082	57.0513	0
Photobacterium	2.25989	0.632911	10	6.12245	9.61538	33.3333
Marinobacter	0	0	0	0	0	33.3333
Shewanella	5.08474	7.59494	15	22.449	12.1795	0
Aliarcobacter	18.6441	3.79747	0	2.04082	0.641026	0
Arcobacter	11.8644	2.53165	0	6.12245	0.641026	0
Thauera	0	2.53165	10	2.04082	0	0
Pseudoarcobacter	7.34463	3.16456	5	8.16327	0.641026	0
Colwellia	6.77966	7.59494	5	6.12245	0.641026	0
Moritella	5.08474	2.53165	0	2.04082	0	0
Sphaerotilus	2.25989	2.53165	5	0	0	0
Agarivorans	0.564972	0.632911	5	2.04082	0.641026	0
Simiduia	0	1.26582	5	2.04082	0	0
Oleiphilus	0.564972	1.26582	5	0	0.641026	0
Ferribacterium	0	0	5	2.04082	0	0
Vitreoscilla	0.564972	0.632911	5	0	0	0
Quatrionicoccus	0	0.632911	5	0	0	0
Litorilituus	0.564972	0	5	0	0	0
Aquimarina	0.564972	1.89873	0	4.08163	0	0
Halarcobacter	0	0	0	4.08163	1.28205	0
Others	88.7006	65.8228	90	89.7959	39.1026	0
nirK	202009	202011	202101	202103	202105	202107
Sulfitobacter	17.1103	8.43023	3.77359	7.5	11.5385	12.5
Aminobacter	0	0	0	0	0	12.5
Brevibacterium	0	0	0	0	0	12.5
Mesorhizobium	0	0.581395	0	1.25	0	12.5
Cutibacterium	0	0	0	0	0	12.5
Roseovarius	7.60456	6.39535	0	2.5	9.61538	0
Nitrosopumilus	6.08365	8.13954	3.77359	1.25	7.69231	0
Roseobacter	7.98479	4.65116	0	1.25	5.76923	0
Phaeobacter	5.32319	3.48837	0	0	5.76923	0
Sabulilitoribacter	1.14068	0.872093	0	2.5	5.76923	0
Ilumatobacter	1.52091	3.48837	5.66038	1.25	1.92308	0
Changchengzhania	0	0.581395	0	2.5	3.84615	0
Nitrosarchaeum	0.380228	0.290698	0	0	3.84615	0
Flagellimonas	0	0	0	0	3.84615	0
Pseudohalocynthiibacter	0	0	0	0	3.84615	0
Halioglobus	0	0	3.77359	3.75	0	0
Granulosicoccus	1.14068	0.581395	3.77359	1.25	0	0
Pseudomonas	0.380228	0.290698	3.77359	1.25	0	0
Cruoricaptor	0	0.290698	3.77359	0	0	0
Thiothrix	0	0	3.77359	1.25	0	0
Others	85.9315	75	60.3774	76.25	90.3846	0

## Sheet: SourceData_SuppleFig18
Strains	O1	O2	O3	N1	N2	N3
Aliiroseovarius crassostreae S044	1.3081	1.4385	1.401	1.102	1.1195	1.102
Aliiroseovarius crassostreae S051	1.3413	1.4035	1.42	0.96	0.9461	1.056
Aliiroseovarius crassostreae S056	1.3491	1.48	1.452	1.006	0.919	1.088
Aliiroseovarius crassostreae S128	1.39	1.4042	1.401	1.023	0.9203	1.036
Aliiroseovarius crassostreae S137	1.2973	1.4976	1.465	0.982	0.8693	0.887
Aliiroseovarius crassostreae S202	1.4069	1.4548	1.45	0.947	0.8611	1.041
Aliiroseovarius crassostreae S204	1.3786	1.4196	1.405	0.709	0.7966	0.786
Aliiroseovarius crassostreae S212	1.2893	1.1993	1.321	0.719	0.7851	0.804
Aliiroseovarius sp. M344	0.996	1.0369	1.129	0.479	0.5671	0.513
Jannaschia sp. M317	0.832	0.848	0.879	0.61	0.667	0.689
Jannaschia sp. W003	0.8718	0.9562	0.856	0.706	0.7277	0.664
Leisingera aquaemixtae M583	1.308	1.4948	1.367	0.981	0.9975	0.956
Leisingera aquaemixtae M597	1.4208	1.4222	1.5456	1.143	1.1256	1.051
Leisingera aquaemixtae M602	1.38	1.2841	1.387	0.663	0.7272	0.789
Leisingera aquaemixtae S166	1.123	1.2233	1.318	0.817	0.6898	0.712
Leisingera caerulea M561	1.2302	1.3437	1.386	0.949	0.849	0.981
Leisingera caerulea S122	1.4647	1.3289	1.428	0.911	0.8195	0.836
Leisingera caerulea S141	1.6392	1.665	1.713	0.996	1.0177	1.041
Leisingera caerulea S185	1.4393	1.345	1.433	1.148	1.0999	1.08
Leisingera caerulea S216	1.4863	1.3177	1.391	1.085	1.0328	1.045
Leisingera sp. M523	1.2298	1.3492	1.388	0.721	0.7384	0.842
Leisingera sp. M527	1.3347	1.4256	1.525	1.068	1.0581	1.04
Leisingera sp. M658	1.1887	1.2634	1.367	0.695	0.5649	0.5891
Leisingera sp. S132	1.3241	1.4578	1.4356	0.546	0.483	0.497
Phaeobacter inhibens M619	1.2166	1.2447	1.366	1.062	1.0371	1.192
Phaeobacter inhibens M623	1.2161	1.2405	1.386	1.1671	1.2153	1.231
Phaeobacter inhibens M624	1.3984	1.4228	1.507	1.226	1.393	1.241
Phaeobacter inhibens M625	1.3827	1.3701	1.508	1.165	1.2924	1.13
Phaeobacter inhibens M626	1.3542	1.3664	1.464	1.071	1.2636	1.23
Phaeobacter inhibens M627	1.3083	1.3291	1.471	1.062	1.1954	1.259
Phaeobacter inhibens M628	1.269	1.322	1.437	1.067	1.1731	1.296
Phaeobacter inhibens M631	1.3723	1.3618	1.525	1.133	1.3016	1.3
Phaeobacter inhibens M632	1.1257	1.1111	1.349	0.977	1.0777	1.19
Phaeobacter inhibens M633	1.2763	1.2814	1.452	1.052	1.1462	1.166
Phaeobacter inhibens M634	1.6629	1.6429	1.634	1.077	1.2561	1.226
Phaeobacter inhibens M635	1.2935	1.2991	1.395	1.068	1.1541	1.247
Phaeobacter inhibens M636	1.3858	1.4379	1.462	1.088	1.1289	1.1098
Phaeobacter inhibens M643	1.2821	1.387	1.455	1.15	1.215	1.213
Phaeobacter inhibens M644	1.4579	1.5279	1.557	1	0.9905	1.183
Phaeobacter inhibens M646	1.514	1.5636	1.593	1.078	1.2432	1.187
Phaeobacter inhibens M647	1.4066	1.4161	1.462	1.157	1.1853	1.255
Phaeobacter inhibens M650	1.5099	1.6186	1.659	1.253	1.3835	1.379
Roseicyclus sp. M385	1.3451	1.4321	1.3427	0.667	0.611	0.576
Ruegeria conchae M340	1.263	1.3452	1.4381	1.0642	1.0673	1.0856
Sulfitobacter mediterraneus M342	0.6882	0.73	0.6281	0.413	0.4175	0.581
Sulfitobacter pontiacus W028	0.9144	0.801	0.8639	0.42	0.3212	0.498
Sulfitobacter sp. M368	1.1055	0.882	0.9119	0.527	0.4658	0.4918
Sulfitobacter sp. S190	0.941	0.886	0.8096	0.774	0.7106	0.734
Sulfitobacter sp. S223	1.2759	0.972	1.0687	0.457	0.333	0.464
Sulfitobacter sp. W002	0.832	0.824	0.7685	0.784	0.4981	0.5012
Sulfitobacter sp. W027	1.1084	0.864	0.8833	0.591	0.4617	0.523
Sulfitobacter sp. W074	0.8091	0.798	0.7883	0.465	0.3053	0.487
Yoonia sp. S2214	0.7292	0.672	0.682	0.3512	0.3291	0.416
Rhodobacteraceae sp. M382	1.12	1.22	1.36	0.902	0.8235	0.9012

[truncated: 7 more sheets: SourceData_SuppleFig19, SourceData_SuppleFig20, SourceData_SuppleFig21, SourceData_SuppleFig22, SourceData_SuppleFig23, SourceData_SuppleFig24, SourceData_SuppleFig25]
